# Supplementary material for: Identification and Differentiation of Verticillium Species and V. longisporum Lineages by Simplex and Multiplex PCR Assays
Source: PLoS One. 2013 Jun 18;8(6):e65990. doi: 10.1371/journal.pone.0065990 (PMC3688845; doi:10.1371/journal.pone.0065990)
Supplement: Alignment S1 — FASTA text file with ACT alignment used for primer design, primer sites are indicated. Sequence accession numbers are given as part of sequence names for sequences in public databases. (TXT) [file pone.0065990.s009.txt]

>Verticillium_dahliae_PD322_HQ206921
-AGGGTAGGTT-ATCCGT-CATGATGC-CCCAAAGCTTGT------CCCATCGAGATGCTGTCCATATCATCTCTGAAGGACTCGATGCTCAAGCAGTACATATTGCTAACAACATCTTCCCGTTACAGAAGAAGTTGCTGCCCTCGTCATTGACAATGGGTTCGTCTAAT-CCCCCCCTTTTTTTCGCCCGCTG-CTGTCGCCGGCTTCTCCGCCTTTGATGA--GGGACCCGCCGCGATCCTTCAT-CACTCGACAACCACATA--CTGGCACAATG-TCTCAACACATGGAGGGCCATGATAAGCAGAGG-CAAGAAAAGAA-ACACGGAGCTGACTTGACTGT---AGTTCGGGTATGTGCAAGGCCGGTTTCGCCGGTGACGATGCGCCCCGTGCTGTCTTCCGTAAGTTCC-CCTACCCAATTTCCC-TAGACCGCAACTTTGGGTGCTGCGGGCAAAGCTCATCATGATCTTTGATGCTGA-CCATTTCAAGCTTCCATTGTCGGTCGCCCCCGTCACCATG--------------------------------------------------------------------GTATCATGATTGGTATGGGCCAGAA-----------------------------------------------------------------------------------------------------------------------------------------------------------------------------------------------------------------------------------------------------------------------------------------------------------------------------------------------------------------------------------------------------------------------------------------------------------------------------------------------------------------------------------------------------------------------------------------------------
>Verticillium_dahliae_PD323_HQ206922
GAGGGTAGGTT-ATCCGT-CATGATGC-CCCAAAGCTTGT------CCCATCGAGATGCTGTCCATATCATCTCTGAAGGACTCGATGCTCAAGCAGTACATATTGCTAACAACATCTTCCCGTTACAGAAGAAGTTGCTGCCCTCGTCATTGACAATGGGTTCGTCTAAT-CCCCCCCTTTTTTTCGCCCGCTG-CTGTCGCCGGCTTCTCCGCCTTTGATGA--GGGACCCGCCGCGATCCTTCAT-CACTCGACAACCACATA--CTGGCACAATG-TCTCAACCCATGGAGGGCCATGATAAGCAGAGG-CAAGAAAAGAA-ACACGGAGCTGACTTGACTGT---AGTTCGGGTATGTGCAAGGCCGGTTTCGCCGGTGACGATGCGCCCCGTGCTGTCTTCCGTAAGTTCC-CCTACCCAATTTCCC-TAGACCGCAACTTTGGGTGCTGCGGGCAAAGCTCATCATGATCTTTGATGCTGA-CCATTTCAAGCTTCCATTGTCGGTCGCCCCCGTCACCATG--------------------------------------------------------------------GTATCATGATTGGTATGGGCCAGAA-----------------------------------------------------------------------------------------------------------------------------------------------------------------------------------------------------------------------------------------------------------------------------------------------------------------------------------------------------------------------------------------------------------------------------------------------------------------------------------------------------------------------------------------------------------------------------------------------------
>V_dahliae_VDAG_08445
GAGGGTAGGTT-ATCCGT-CATGATGC-CCCAAAGCTTGT------CCCATCGAGATGCTGTCCATATCATCTCTGAAGGACTCGATGCTCAAGCAGTACATATTGCTAACAACATCTTCCCGTTACAGAAGAAGTTGCTGCCCTCGTCATTGACAATGGGTTCGTCTAAT-CCCCCCCTTTTTTTCGCCCGCTG-CTGTCGCCGGCTTCTCCGCCTTTGATGA--GGGACCCGCCGCGATCCTTCAT-CACTCGACAACCACATA--CTGGCACAATG-TCTCAACACATGGAGGGCCATGATAAGCAGAGG-CAAGAAAAAGAAACACGGAGCTGACTTGACTGT---AGTTCGGGTATGTGCAAGGCCGGTTTCGCCGGTGACGATGCGCCCCGTGCTGTCTTCCGTAAGTTCC-CCTACCCAATTTCCC-TAGACCGCAACTTTGGGTGCTGCGGGCAAAGCTCATCATGATCTTTGATGCTGA-CCATTTCAAGCTTCCATTGTCGGTCGCCCCCGTCACCATG--------------------------------------------------------------------GTATCATGATTGGTATGGGCCAGAAGGACTCCTACGTCGGTGATGAGGCACAGTCCAAGCGTGGTATCCTTACCCTCCGCTACCCCATCGAGCACGGTGTCGTCACCAACTGGGACGACATGGAGAAGATTTGGCACCACACCTTCTACAACGAGCTCCGTGTCGCTCCCGAGGAGCACCCCGTCCTGCTGACGGAGGCCCCCATCAACCCCAAGTCCAACCGTGAGAAGATGACCCAGATCGTCTTCGAGACCTTCAACGCCCCCGCCTTCTACGTCTCCATCCAGGCCGTCCTGTCCCTGTACGCCTCCGGTCGTACCACTGGTATCGTGCTTGACTCTGGTGACGGTGTCACCCACGTTGTCCCCATCTACGAGGGTTTCGCCCTGCCCCACGCCATTGCCCGTGTCGACATGGCTGGTCGCGACTTGACCGACTACCTCATGAAGATCCTGGCTGAGCGTGGCTACACCTTCTCCACCACTGCCGAGCGTGAAATCGTTCGTGACATCAAGGAGAAGCTCTGCTACGTTGCCCTCGACTTCGAGCAGGAGATCCAGACCGCCCCCCAGAGCTCCAGCCTGGAGAAGTCTTACGAGCTTCCTG
>Verticillium_longisporum_d1_PD591_HQ206959
GAGGGTAGGTT-ATCCGT-CATGATGC-CCCAAAGTTTGT------CCCATCGAGATGCTGTCCATATCATCTCCGAAGGACTCGATGCTCAAGCAGTACACATTGCTAACAACATCTTCCCGTTACAGAAGAAGTTGCTGCCCTCGTCATTGACAATGGGTTCGTCTAAT-CCCCCCCTTTTTTTCGCCCGCTG-CTGTCGCCGGCTTCTCCGCCTTTGATGA--GGGACCCGCCGCGATCCTTCAT-CACTCGACAACCACATA--CTGGCACAATG-TCTCAACACATGGAGGGCCATGATAAGCAGAGG-CAAGAAAAGAA-ACACGGAGCTGACTTGACTGT---AGTTCGGGTATGTGCAAGGCCGGTTTCGCCGGTGACGATGCGCCCCGTGCTGTCTTCGGTAAGTTCC-CCCACCCAATTTCCC-TAGACCGCAACTTTGGGTGCTGCGGGCAAAGCTCATCATGATCTTTGATGCTGA-CCATTTCAAGCTTCCATTGTCGGTCGCCCCCGTCACTATG--------------------------------------------------------------------GTATCATGATTGGTATGGGCCAGAA-----------------------------------------------------------------------------------------------------------------------------------------------------------------------------------------------------------------------------------------------------------------------------------------------------------------------------------------------------------------------------------------------------------------------------------------------------------------------------------------------------------------------------------------------------------------------------------------------------
>Verticillium_longisporum_d2_PD356_HQ206935
GAGGGTAGGTT-ATCCGT-CATGATGC-CCCAAAGCTTGT------CCCATCGAGATGCTGTCCATATCATCTCTGAAGGACTCGATGCTCAAGCAGTACATATTGCTAACAACATCTTCCCGTTACAGAAGAAGTTGCTGCCCTCGTCATTGACAATGGGTTCGTCTAAT-CCCCCCCTTTTTTTCGCCCGCTG-CTGTCGCCGGCTTCTCCGCCTTTGATGA--GGGACCCGCCGCGATCCTTCAT-CACTCGACAACCACATA--CTGGCACAATG-TCTCAACACATGGAGGGCCATGATAAGCAGAGG-CAAGAAAAGAA-ACACGGAGCTGACTTGACTGT---AGTTCGGGTATGTGCAAGGCCGGTTTCGCCGGTGACGATGCGCCCCGTGCTGTCTTCCGTAAGTTCC-CCTACCCAATTTCCC-TAGACCGCAACTTTGGGTGCTGCGGGCAAAGCTCATCATGATCTTTGATGCTGA-CCATTTCAAGCTTCCATTGTCGGTCGCCCCCGTCACCATG--------------------------------------------------------------------GTATCATGATTGGTATGGGCCAGAA-----------------------------------------------------------------------------------------------------------------------------------------------------------------------------------------------------------------------------------------------------------------------------------------------------------------------------------------------------------------------------------------------------------------------------------------------------------------------------------------------------------------------------------------------------------------------------------------------------
>Verticillium_longisporum_a1_PD356_HQ206934
GAGGGTAGGTT-ATCCGT-CATGATGC-CCCAAAGCTTGT------CCCATCGAGATGCTGTCCATATCATCTCTGAAGGACTCGATGCTCAAGCAGTGAACATTGCTAACAATATCTTCCCGTTACAGAAGAAGTTGCTGCCCTCGTCATTGACAATGGGTTCGTCTAATCCCCCCCCCCTTTTTCGCCCGCCG-TTGTCGCCGGCTTCTCCGCCTTTGATGA--GGGACCCGCCGCGATCCTTCAT-CACTCGACATCCACACA--CTGGCACAATG-TCTCAACACATGAAGGGCCATGATAAGCAGAGG-CAAGAAAAGAA-ACTTGGAGCTGACTTGACTGT---AGTTCGGGTATGTGCAAGGCCGGTTTCGCCGGTGACGATGCGCCCCGTGCTGTCTTCCGTAAGTTTC-CCTACCCAATTTCCC-TAGACCGCAACTTTGGGTGCCGCGGGCAAAGCTCGACATGATCTTTGATGCTGA-CCATTTCAAGCTTCCATTGTCGGTCGCCCCCGTCACCATG--------------------------------------------------------------------GTATCATGATTGGTATGGGCCAGAA-----------------------------------------------------------------------------------------------------------------------------------------------------------------------------------------------------------------------------------------------------------------------------------------------------------------------------------------------------------------------------------------------------------------------------------------------------------------------------------------------------------------------------------------------------------------------------------------------------
>Verticillium_alfalfae_PD338_JN188088
GAGGGTAGGTT-ATCCGT-TATGATGC-CCCAAAGCTTGT------CCCATCGAGATGTTGCCCATATCATCTCTGAGGGACTTGATGCTCAGGCAATGAACATTGCTAACAACATCTTCCCGTTACAGAAGAAGTTGCTGCCCTCGTCATTGACAATGGGTTCGTCTAAT--CCCCCCCCTTTTTCGCCCGCCG-CTGTCGCCGGCTTCTCCGCCTTTGATGA--GGGACCCGCCGCGATCCTTCAT-CACTCGATATCCATATA--CTGGCACAATG-TCTCAACACATGGAGCGCCATGATAAGCAGAGG-CAAGAAAAGAA-ACATGGAGCTGACTTGACTGT---AGTTCGGGTATGTGCAAGGCCGGTTTCGCCGGTGACGATGCGCCCCGTGCTGTCTTCCGTAAGTTGC-CCTACCCCAATTCCC-TAGACCGCAACTTTGGGTGCCGCGGGCAAAGCTCGTCATGATCTTCAATACTGA-CCATTTCAAGCTTCCATTGTCGGTCGCCCCCGTCACCATG--------------------------------------------------------------------GTATCATGATTGGTATGGGCCAGAA-----------------------------------------------------------------------------------------------------------------------------------------------------------------------------------------------------------------------------------------------------------------------------------------------------------------------------------------------------------------------------------------------------------------------------------------------------------------------------------------------------------------------------------------------------------------------------------------------------
>Verticillium_nonalfalfae_PD592_JN188099
GAGGGTAGGTT-ACCCGT-CATGATGC-CCCAAAGCTTGT------CCCATCGAGATGTTGCCCATATAATCTCTGAAGGACTCGATGCTCAGGCAATGAACATTGCTAACAACATCTTCCCGTTACAGAAGAAGTTGCTGCCCTCGTCATTGACAATGGGTTCGTCTAAT-CCCCCCCCCTTTTTCGCCCGCCG-CTGTCGCCGGCTTCTCCGCCTTTGATGA--GGGACCCGCCGCGATCCTTCAT-CACTCGATATCCATATA--CTGGCACAATG-TCTCAACACATGGAGCGCCATGATAAGCAGAGG-CAAGAAAAGAA-ACATGGAGCTGACTTGACTGT---AGTTCGGGTATGTGCAAGGCCGGTTTCGCCGGTGACGATGCGCCCCGTGCTGTCTTCCGTAAGTTGC-CCTACCCAATTTCCC-TAGACCGCAACTTTGGGTGCCGCGGGCAAAGCTCGTCATGATCTTCGATGCTGA-CCATTTCAAGCTTCCATTGTCGGTCGCCCCCGTCACCATG--------------------------------------------------------------------GTATCATGATTGGTATGGGCCAGAA-----------------------------------------------------------------------------------------------------------------------------------------------------------------------------------------------------------------------------------------------------------------------------------------------------------------------------------------------------------------------------------------------------------------------------------------------------------------------------------------------------------------------------------------------------------------------------------------------------
>Verticillium_nubilum_PD621_HQ206966
GAGGGTAGGTC-ATC-ATCGATCTTCCATGTTAAGCTTGT------CCCATCGAGTTGTCGACAATA-CATCTCCTGCGGAC-CGGATCTCTGGCGGTGAAGATTGCTAACACCTTCTCCTCATTATAGAAGAAGTTGCTGCCCTCGTCATCGACAATGGGTTAGTTCAT----CACCCCCTTTTTGCC-CGCCG-TTGTCACCGGCTTCTCCGCCTTTGATGA---GGACCCGCCGGGATTCCTCAT-CACTCGACGTCCGCGCA--CTGGCACAATG-CCGCGATACGTGGGGGACAATGATAAGAAGAGA-AAGAGAAAGAA-ATATGAAGCTGACCTGCCTGT---AGTTCGGGTATGTGCAAGGCCGGTTTCGCCGGTGACGATGCGCCCCGTGCTGTCTTCCGTAAGTTCC-TCT-CTCAAGATCTCACAGACCGCAACTT-GGTTGCTGCGGGCAAAGCTTGTCAACCTC-TCAATGCTGA-CCATCCAAAGCTTCCATCGTCGGTCGCCCCCGTCACCATG--------------------------------------------------------------------GTATCATGATCGGTATGGGCCAGAA-----------------------------------------------------------------------------------------------------------------------------------------------------------------------------------------------------------------------------------------------------------------------------------------------------------------------------------------------------------------------------------------------------------------------------------------------------------------------------------------------------------------------------------------------------------------------------------------------------
>Verticillium_albo_atrum_PD670_JN188116
GAGGGTAGGTC-ATCCAT-CTTCGTC--TCCCAAGCTTGTCCCCATCCCATCGAGATGGCCTCGATAGCATCACCTGCGGGC-CGGCGCTCTGGCGGTGAACATTGCTGACAGCTTGTCCTCATTACAGAAGAAGTCGCCGCCCTCGTCATCGACAATGGGTTAGTTCAT----CCCCCCCTTTTTGCC-CGCT----GTCGCCGGCTTCTCCGCCTTTGATAGAGGGGACCCGCCGGGATCCCTCAC-CATCCGACATTCAC-CA--CTGGCAAACTG-CCTCAACAACC--CGGGCAATAAGAACAAGAAA-AAGAGGGAGAACA--GGAAGCTGACATGTTTGT---AGTTCGGGTATGTGCAAGGCCGGTTTCGCCGGTGATGATGCGCCCCGTGCTGTCTTCCGTAAGTCTTCCC--CCC-----CTC-CAGACCGCAACTTGGGATGCTGCGGGCAAAGCTGGTCATCATG-CGGATGCTGA-CCATCCACAGCTTCCATCGTCGGTCGTCCCCGTCACCATG--------------------------------------------------------------------GTATCATGATCGGTATGGGCCAGAA-----------------------------------------------------------------------------------------------------------------------------------------------------------------------------------------------------------------------------------------------------------------------------------------------------------------------------------------------------------------------------------------------------------------------------------------------------------------------------------------------------------------------------------------------------------------------------------------------------
>Verticillium_albo_atrum_PD693_JN188122
GAGGGTAGGTC-ATCCAT-CTTCA--CCTCCCAAGCTTGTCCCCATCCCATCGAGATGGCCTCGATAGCATCGCCTGCGGGC-CGGCGCTCTGGCGGTGAACATTGCTGACAGCTTGTCCTCATTACAGAAGAAGTCGCCGCCCTCGTCATCGACAATGGGTTAGTTCAT----CCCCCCCTTTTTGCC-CGCT----GTCGCCGGCTTCTCCGCCTTTGATAGAGGGGACCCGCCGGGATCCCTCAC-CATCCGACATTCAC-CA--CTGGCAAACTG-CCTCAACAACC--CGGGCAATAAGAACAAGAAA-AAGAGGGAGAACA--GGAAGCTGACATGTTTGT---AGTTCGGGTATGTGCAAGGCCGGTTTCGCCGGTGATGATGCGCCCCGTGCTGTCTTCCGTAAGTCTTCCC--CCC-----CTC-CAGACCGCAACTTGGGATGCTGCGGGCAAAGCTGGTCATCATG-CGGATGCTGA-CCATCCAAAGCTTCCATCGTCGGTCGTCCCCGTCACCATG--------------------------------------------------------------------GTATCATGATCGGTATGGGCCAGAA-----------------------------------------------------------------------------------------------------------------------------------------------------------------------------------------------------------------------------------------------------------------------------------------------------------------------------------------------------------------------------------------------------------------------------------------------------------------------------------------------------------------------------------------------------------------------------------------------------
>Verticillium_zaregamsianum_PD586_JN188098
GAGGGTAGGTC-ATCCAT-CGTC-----CCCCCAACCTGG-------CCATCGAGATGTCGTCGACATCATCTCTTGCGGGC-CGGCGCTCTCTTTTGGAACACGGCTGACAACTTGTCCTCAATACAGAAGAAGTCGCTGCCCTCGTCATCGACAATGGGTCAGTTCAT---CTCCCCCCTTTTTGCC-CGCCA-CCGTCGCCGGCTTCTCCGCCTTTGATA---GGGACCCGCCGGGATCCCTCAC-CACCCGACA----------CTGGCACAATG-CCTCAACGCTCGGAGGGC-ACAAAGAGAAAAGA-AAGAAGATGAACA-GGATAGCTGACCTCTCCGT---AGTTCGGGTATGTGCAAGGCCGGTTTCGCCGGTGACGATGCGCCCCGTGCTGTCTTCCGTAAGTTCC-CC--CCCAAACCCTC-CAGACCGCAACTT-GGCTGCTGCGGGCAAAGCTGGTCATCATC-CCGATGCTGA-CCATCCACAGCTTCCATCGTCGGTCGTCCCCGTCACCATG--------------------------------------------------------------------GTATCATGATCGGTATGGGCCAGAA-----------------------------------------------------------------------------------------------------------------------------------------------------------------------------------------------------------------------------------------------------------------------------------------------------------------------------------------------------------------------------------------------------------------------------------------------------------------------------------------------------------------------------------------------------------------------------------------------------
>Verticillium_zaregamsianum_PD739_JN188136
GAGGGTAGGTC-ATCCAT-CGTC-----CCCCCAACCTGG-------CCATCGAGATGTCGTCGACATCATCTCTTGCGGGC-CGGCGCTCTCTTTTGGAACACGGCTGACAACTTGTCCTCAATACAGAAGAAGTCGCTGCCCTCGTCATCGACAATGGGTCAGTTCAT---CTCCCCCCTTTTTGCC-CGCCA-CCGTCGCCGGCTTCTCCGCCTTTGATA---GGGACCCGCCGGGATCCCTCAC-CACCCGACA----------CTGGCACAATG-CCTCAACGCTCGGAGGGC-ACAAAGAGAAAAGA-AAGAAGATGAACA-GGATAGCTGACCTCTGCGT---AGTTCGGGTATGTGCAAGGCCGGTTTCGCCGGTGACGATGCGCCCCGTGCTGTCTTCCGTAAGTTTCCCC---CCAA--CCTC-CAGACCGCAACTT-GGCTGCTGCGGGCAAAGCTGGTCATCATC-CCGATGCTGA-CCATCCACAGCTTCCATCGTCGGTCGTCCCCGTCACCATG--------------------------------------------------------------------GTATCATGATCGGTATGGGCCAGAA-----------------------------------------------------------------------------------------------------------------------------------------------------------------------------------------------------------------------------------------------------------------------------------------------------------------------------------------------------------------------------------------------------------------------------------------------------------------------------------------------------------------------------------------------------------------------------------------------------
>Verticillium_isaacii_strain_PD341_JN188089
GAGGGTAGGTC-ATCCAT-CGTC-----CACCAAACCTGG-------CCATCGAGATGTCGTCGACATCATCTCTTGCCAGC-CGGCGCTTTCTTTTGGAACACGGCTGACAACTTGTCCTCAATATAGAAGAAGTCGCTGCCCTCGTCATCGACAATGGGTCAGTTCAT---CTCCCCCCTTTTTGCC-CGCCA-CCGTCGCCGGCTTCTCCGCCCGTGATA---GGGACCCGCCGGAATCCCTCAC-CACCCGACA----------CTGGCACAATG-CCTCAACGCTCGGAGGGC-ACAAAGAGAAAAGA-AAGAAGATGAATA-GGAAAGCTGACCTCTGCGT---AGTTCGGGTATGTGCAAGGCCGGTTTCGCCGGTGACGATGCGCCCCGTGCTGTCTTCCGTAAGTTCC-TC--CCCAAG-CCTC-CAGACCGCAACTT-GGCTGTTGCGGGCAAAGCTGGTCATCAAC-CCGATGCTGA-CCATCCATAGCTTCCATCGTCGGTCGTCCCCGTCACCATG--------------------------------------------------------------------GTATCATGATCGGTATGGGCCAGAA-----------------------------------------------------------------------------------------------------------------------------------------------------------------------------------------------------------------------------------------------------------------------------------------------------------------------------------------------------------------------------------------------------------------------------------------------------------------------------------------------------------------------------------------------------------------------------------------------------
>Verticillium_klebahnii_strain_PD347_JN188091
-AGGGTAGGTC-ATCCAT-CGTC-----CACCAAACCTGG-------CCATCGAGATGTCGTCGACATCATCTCTTGCCAGC-CGGCGCTATCCTTTGGAACATGGCTGACAACTTGTCCTCAATACAGAAGAAGTCGCTGCCCTCGTCATCGACAATGGGTCAGTTCAT---CTCCCCCCTTTTTGCC-CGCCA-CCGTCGCCGGCTTCTCCGCCCGTGATA---GGGACCCGCCGGAATCCCTCAC-CACCCGACA----------CTGGCACAATG-CCTCAACCCTCGGAGGGC-ACAAAGAGAAAAGA-AAGAAGATGAACA-GGAAAGCTGACCTCTGCGT---AGTTCGGGTATGTGCAAGGCCGGTTTCGCCGGTGACGATGCGCCCCGTGCTGTCTTCCGTAAGTTCC-CC--CCCAAG-CCTC-CAGACCGCAACTT-GGCTGCTGCGGGCAAAGCTGGTCATCATC-CCGATGCTGA-CCATCCATAGCTTCCATCGTCGGTCGTCCCCGTCACCATG--------------------------------------------------------------------GTATCATGATCGGTATGGGCCAGAA-----------------------------------------------------------------------------------------------------------------------------------------------------------------------------------------------------------------------------------------------------------------------------------------------------------------------------------------------------------------------------------------------------------------------------------------------------------------------------------------------------------------------------------------------------------------------------------------------------
>Tf
-----------------------------------------------------------------------------------------------------------------------------------------------------------------------------------------------------------------------------------------------------------------------------------------------------------------------------------------------------------------------------------------------------------CGTGCTGTCTTCCGTAAGTTTG------------------------------------------------------------------------------------------------------------------------------------------------------------------------------------------------------------------------------------------------------------------------------------------------------------------------------------------------------------------------------------------------------------------------------------------------------------------------------------------------------------------------------------------------------------------------------------------------------------------------------------------------------------------------------------------------------------------------------------------------------------------------------------------------------------------
>Verticillium_tricorpus_PD593_JN188100
GAGGGTAGGTCCATCCAT-CATC-----CCCCAAACCTGG-------CCATCGAGATGTCGTCGACATCATCTCTTGCCGGC-CGGCGCTCTCTTTTGGAACACGGCTGACAACTTGTCCTCAATACAGAAGAAGTCGCTGCCCTCGTCATCGACAATGGGTCAGTTCAT---CTCCCCCCTTTTTGCC-CGCCA-CCGTCGCCGGCTTCTCCGCCTTTGATAG---GGACCCGCCGGGATCCCTCAC-CACCCGACA----------CTGGCACAATG-CCTCAACGCTCGGAGGGC-ACAAAAAGAAAAGA-AAGAAGATGAACT-GGATAGCTGACCTCTGCGT---AGTTCGGGTATGTGCAAGGCCGGTTTCGCCGGTGACGATGCGCCCCGTGCTGTCTTCCGTAAGTTTGCCC---CCAAACCTTC--AGACCGCAACTT-GGCTGCTGCGGGCAAAGCTGGTCATCATC-CCGATGCTGA-CCATCCACAGCTTCCATCGTCGGCCGTCCCCGTCACCATG--------------------------------------------------------------------GTATCATGATCGGTATGGGCCAGAA-----------------------------------------------------------------------------------------------------------------------------------------------------------------------------------------------------------------------------------------------------------------------------------------------------------------------------------------------------------------------------------------------------------------------------------------------------------------------------------------------------------------------------------------------------------------------------------------------------
>Gibellulopsis_nigrescens_PD595_JN188102
GAGGGTAGGTC-ATCGATGCCCGATT--CCATCCGCCAG-------CCCATCGCG-TGTCG--CATCACGTATCGGGAGGCGTCG-TGCCC------TGAGCTCTGCTGAC--TTTGT-CTTTTTGCAGAGGAGGTTGCCGCCCTCGTTATCGACAATGGGTAAGCCAACATACCGCTCGC---TGGCCTCACCGACCTTCTCCGCCTTC-CCCCCTTT-ACC----GTCGCCACCGACATCGCGGGTGCCCCGGACACCCACGCATGCTGGAGCTGCGACCTCGAGGCT--ATGGGATAGGATCGGATCATG-GCCTCAAGGAACACTTCGAGCTGAC---AATGTGACAGTTCGGGTATGTGCAAGGCCGGTTTCGCCGGTGATGATGCGCCCCGTGCCGTCTTCCGTAAGTCCC---T--CCCCG--CTCACGCCCGGCATCAAACAGTG---CGGGCATTTCCACTGAGCGCC--CAATGCTAACCCATCCAAAGCCTCCATTGTCGGTCGCCCCCGTCATCATGGGTAGGTTCACTTCCCCGAGCCGGTTGGCCGTCGAATGTTGCCAAATCCGCCATCTAACCTTGACACAGTATCATGATCGGCATGGGTCAGAA-----------------------------------------------------------------------------------------------------------------------------------------------------------------------------------------------------------------------------------------------------------------------------------------------------------------------------------------------------------------------------------------------------------------------------------------------------------------------------------------------------------------------------------------------------------------------------------------------------
>Aaf
---------------------------------------------------------GGCCTCGATAGCATCGCC------------------------------------------------------------------------------------------------------------------------------------------------------------------------------------------------------------------------------------------------------------------------------------------------------------------------------------------------------------------------------------------------------------------------------------------------------------------------------------------------------------------------------------------------------------------------------------------------------------------------------------------------------------------------------------------------------------------------------------------------------------------------------------------------------------------------------------------------------------------------------------------------------------------------------------------------------------------------------------------------------------------------------------------------------------------------------------------------------------------------------------------------------------------------
>AaTr
-----------------------------------------------------------------------------------------------------------------------------------------------------------------------------------------------------------------------------------------------------------------------------------------------------------------------------------------------------------------------------------------------------------------------------------------------------------------------------------------------------------------------------------------------------------------------------------------------------------------------------------------------------------------------------------------------------------------------------------------------------------------------------------------------------------------------------------------------------------------------------------------------GCCTTCTACGTCTCCATCCAG-------------------------------------------------------------------------------------------------------------------------------------------------------------------------------------------------------------------------------------------------------------------------------------------------------------------------------
