# Supplementary material for: Identification and Differentiation of Verticillium Species and V. longisporum Lineages by Simplex and Multiplex PCR Assays
Source: PLoS One. 2013 Jun 18;8(6):e65990. doi: 10.1371/journal.pone.0065990 (PMC3688845; doi:10.1371/journal.pone.0065990)
Supplement: Alignment S2 — FASTA text file with EF alignment used for primer design, primer sites are indicated. Sequence accession numbers are given as part of sequence names for sequences in public databases. (TXT) [file pone.0065990.s010.txt]

>Verticillium_dahliae_strain_PD322_HQ414624
GGTCACTTGATCTACCAGTGCGGCGGTATCGACAAGCGTACGATTGAGAAGTTTGAGATAAGTGGAACCCC-TG-CTTGAATCTACACATAATTCCCTTTGATTCCAAGAAAATACC--ATG-TTTTCATGGT--TTCCGAC--GGGTTGGCGGTGATTTTGCGCAGTTTTCGGTCATG----GCGGGGTGAT-TTTGCCCC-ACCTGGGGCCGAACTACCAACATTCACCGTCCG---GCCCCACTTTCT----CCACAACACCACAACTC-CGTCC-TCTCCATCACCACAATCTTGTTCAGTTTGCTCCATCTCAC-TTGTATGAACGCTCAG-CTAACTCC--CTCTTACAAGGAGGTACGTTTTACAGATTGTTCAAACCCTGCTGCCAGTTGTTTCGGCTCTGCATGCCCCGGTCACGCGCCACACGCTATCCCCGGCTGATCTTATGGATCATCACCACCAACCTCATTGAGGACGGTTTGATTGTCC-ATGACGATCAGCCATTGTCTCCCCCTTGTTCCCCTTTGATTCCATTCTTTTATGCTCTCTCCGTTGTC-CCGGG-ACCCCACTAACACCCACAAGGCCGCCGAACTTGGCAAGG--
>Verticillium_dahliae_PD323_HQ414625
GGTCACTTGATCTACCAGTGCGGCGGTATCGACAAGCGTACGATTGAGAAGTTTGAGATAAGTGGAGCCCC-TG-CTTGAATCTACACATAATTCCCTTTGATTCCAAGAAAATATC--ATG-TTTTCATGGT--TTCCGAC--GGGTTGGCGGTGATTTTGCGCAGTTTTCGGTCATG----GCGGGGTGAT-TTTGCCCC-ACCTGGGGCCGAACTACCAACATTCACCGACTG---GCCCCACTTTCT----CCACAACACCACAACTC-CGTCC-TCTCCATCACCACAATCTTGTTCAGTTTGCTCCATCTCAC-TTGTATGAACGCTCAG-CTAACTCC--CTCTTACAAGGAGGTACGTTTTACAGATTGTTCAAACCCTGCTGCCAGTTGTTTCGGCTCTGCATGCCCCGGTCACGCGCCACACGCTATCCCCGGCTGATCTTATGGATCATCACCACCAACCTCATTGAGGACGGTTTGATTGTCC-ATGACGATCAGCCATTGTCTCCCCCTTGTTCCCCTTTGATTCCATTCTTTTATGCTCTCTCCGTTGTC-CCGGG-ACCCCACTAACACCCACAAGGCCGCCGAACTTGGCAAGG--
>Verticillium_dahliae_PD327_HQ414628
GGTCACTTGATCTACCAGTGCGGCGGTATCGACAAGCGTACGATTGAGAAGTTTGAGATAAGTGGAGCCCC-TG-CTTGAATCTACACATAATTCCCTTTGATTCCAAGAAAATATC--ATG-TTTTCATGGT--TTCCGAC--GGGTTGGCGGTGATTTTGCGCAGTTTTCGGTCATG----GCGGGGTGAT-TTTGCCCC-ACCTGGGGCCGAACTGCCAACATTCACCGACCG---GCCCCACTTTCC----CCACAACACCACAACTC-CGTCC-TCTCCATCACCACAATCTTGTTCAGTTTGCTCCATGTCAC-TTGTATGAACGCTCAG-CTAACTCC--CTCTTACAAGGAGGTACGTTTTACAGATTGTTCAAACCCTGCTGCCAGTTGTTTCGGCTCTGCATGCCCCGGTCACGCGCCACACGCTATCCCCGGCTGATCTCATGGATCATCACCACCAACCTCATTGAGGACGGTTTGATTGTCC-ATGACGATCAGCCATTGTCTCCCCCTTGTTCCCCTTTGATTCCATTCTTTTATGCTCTCTCCGTTGTC-CCGGG-ACCCCACTAACACCCACAAGGCCGCCGAACTTGGCAAGG--
>Verticillium_dahliae_PD332_HQ414631
GGTCACTTGATCTACCAGTGCGGCGGTATCGACAAGCGTACGATTGAGAAGTTTGAGATAAGTGGAGCCCC-TG-CTTGAATCTACACATAATTCCCTTTGATTCCAAGAAAATATC--ATG-TTTTCATGGT--TTCCGAC--GGGTTGGCGGTGATTTTGCGCAGTTTTCGGTCATG----GCGGGGTGAT-TTTGCCCC-ACCTGGGGCCGAACTACCAACATTCACCGATTG---GCCCCACTTTCT----CCACAACACCACAACTC-CGTCC-TCTCCATCACCACAATCTTGTTCAGTTTGCTCCATCTCAC-TTGTATGAACGCTCAG-CTAACTCC--CTCTTACAAGGAGGTACGTTTTACAGATTGTTCAAACCCTGCTGCCAGTTGTTTCGGCTCTGCATGCCCCGGTCACGCGCCACACGCTATCCCCGGCTGATCTTATGGATCATCACCACCAACCTCATTGAGGACGGTTTGATTGTCC-ATGACGATCAGCCATTGTCTCCCCCTTGTTCCCCTTTGATTCCATTCTTTTATGCTCTCTCCGTTGTC-CCGGG-ACCCCACTAACACCCACAAGGCCGCCGAACTTGGCAAGG--
>Verticillium_longisporum_d1_PD348_HQ414634
GGTCACTTGATCTACCAGTGCGGCGGTATCGACAAGCGTACGATTGAGAAGTTTGAGATAAGTGGAGCCCT-TG-CTTGATTCTACACATAATTCCCTTTGATTCCAAGAAAATACC--ATG-TTTTCATGGT--TTCCGAC--GGGTTGGCGGTGATTTTGCGCAGTTTTCGGTCATG----GCGGGGTGAT-TTTACCCC-ACCTGGGGCCGAACTACCAACATTCACCGACCG---GCTCCACTTTCC----CCACAACACCACAACTC-CGTCC-TCTCCATCACCACAATCTTGTTCAGTTTGCTCCATCTCAC-TTGTATGAACGCTCAG-CTAACTCC--CTCTTACAAGGAGGTACGTTTTACAGATTGTTCAAACCCTGCTGCCAGTTGTTTCGGCTCTGCGTGCCCCGGTCACGCGCCACACGCTATCCCTGGCTGATCTCATGGATCATCACCACCAACCTCATTGAGGGCGGTTTGATTGTCC-ATGACGATCAGCCATTGTCTCCCCCTTGTTCCCCTTTGGTTCCATTCTTTTATGCTCTCTCCGTTGTC-CCGGG-ACCCCACTAACACCCACAAGGCCGCCGAACTTGGCAAGG--
>Verticillium_longisporum_d2_PD356_HQ414638
GGTCACTTGATCTACCAGTGCGGCGGTATCGACAAGCGTACGATTGAGAAGTTTGAGATAAGTGGAGCCCC-TG-CTTGAATCTACACATAATTCCCTTTGATTCCAAGAAAATATC--ATG-TTTTCATGGT--TTCCGAC--GGGTTGGCGGTGATTTTGCGCAGTTTTCGGTCATG----GCGGGGTGAT-TTTGCCCC-ACCTGGGGCCGAACTGCCAACATTCACCGACCG---GCCCCACTTTCC----CCACAACACCACAACTC-CGTCC-TCTCCATCACCACAATCTTGTTCAGTTTGCTCCATGTCAC-TTGTATGAACGCTCAG-CTAATTCC--CTCTTACAAGGAGGTACGTTTTACAGATTGTTCAAACCCTGCTGCCAGTTGTTTCGGCTCTGCATGCCCCGGTCACGCGCCACACGCTATCCCCGGCTGATCTCATGGATCATCACCACCAACCTCATTGAGGACGGTTTGATTGTCC-ATGACGATCAGCCATTGTCTCCCCCTTGTTCCCCTTTGATTCCATTCTTTTATGCTCTCTCCGTTGTC-CCGGG-ACCCCACTAACACCCACAAGGCCGCCGAACTTGGCAAGG--
>Verticillium_longisporum_d3_PD614_HQ414665
GGTCACTTGATCTACCAGTGCGGCGGTATCGACAAGCGTACGATTGAGAAGTTTGAGATAAGTGGAGCCCC-TG-CTTGAATCTACACATAATTCCCTTTGATTCCAAGAAAATACC--ATG-TTTTCATGGT--TTCCGAC--GGGTTGGCGGTGATTTTGCGCAGTTTTCGGTCATG----GCGGGGTGAT-TTTGCCCC-ACCTGGGGCCGAACTACCAACATTCACCGACCG---GCCCCACTTTCC----CCACAACACCACAACTC-CGTCC-TCTCCATCACCACAATCTTGTTCAGTTTGCTCCATCTCAC-TTGTATGAACGCTCAG-CTAACTCC--CTCTTACAAGGAGGTACGTTTTACAGATTGTTCAAACCCTGCTGCCAGTTGTTTCGGCTCTGCATGCCCCGGTCACGCGCCACACGCTATCCCCGGCTGATCTCATGGATCATCACCACCAACCTCATTGAGGACGGTTTGATTGTCC-ATGACGATCAGCCATTGTCTCCCCCTTGTTCCCCTTTGATTCCATTCTTTTATGCTCTCTCCGTTGTC-CCGGG-ACCCCACTAACACCCACAAGGCCGCCGAACTTGGCAAGG--
>Verticillium_longisporum_a1_PD348_HQ414633
GGTCACTTGATCTACCAGTGCGGCGGTATCGACAAGCGTACGATTGAAAAGTTTGAGATAAGTGGAGCCCCGTATCTTGAATTTACACATAATTCCCTTTGATTCCAAGAAGATATC--ATG-TTTTCACGGT--TTCCGAT--GGGTTGGCGGTGATTTTGCGCAGTTTTCGGTGATG----GCGGGGTGAT-TT-ACCCC-ACCTGGGGCCGAGCTGCCAAATTTCACCGACCG---GTCCCACTTTTC----TCACAACACCACAACCC-CGTCC-ACTCCATCACCACAATCCTTCTCAACTTGCTCAATCTC---TTGTATGAACGCTCAG-CTAACCCC--CTCTTACAAGGAGGTACGTGTTACAGATTATTCAAGCCCTGTTGCCAGTTGTTTCGGCTCTGCGTGCCA-GGTCACGCGCCACACGCTATCCC-GGCTGATCTCATGGATCATCACCACCAACCTCATCGAGGACGGTTTGATTGTCC-ATGACGATCAGCCATTGTCTCCCCCTTGTCCCCCTTTGGTTCCATTCTCTGCTGCTCTTTCCGTTGTCTCCGGG-ACTCCACTGACACCCACAAGGCCGCCGAACTCGGCAAGG--
>Verticillium_alfalfae_PD338_JN188216
GGTCACTTGATCTACCAGTGCGGCGGTATCGACAAGCGTACGATCGAGAAGTTTGAGATAAGTGGAGCCCC-----TTGACA-----CGTTGTTCCCTTTGATTTCAAGGAGATATCTCATGGTTTTCATGGT--TTCCGAC--GGGTTGGCGGTGATTTTGCACAGTTTTCGGTCATG----GCGGGGTGAT-TGTACCCC-ACCTGGTACCGAACTGCCAAACTCCACCGACCG---GCCCCACTTTTC----TCACAACACCACAACCC-CGTCC-ACTCCATCACCACAATCCTTCTCAACTTGCTCCATCTC---TTGTATGAACGCTCAG-CTAACCCC--CTCTTACAAGGAGGTACGTGTTACAGATTATGCAAACCCTTTTGCCAGTTGTTGCGGCTCTGCGTGCCCCGGTCACGTGCCCCACGTTACCCC-GGCTGATCTCATGGATCATCACCACCAACCTCATCGAGGACGGTTTGATTGTCCCATGACGATCAGCCATTGTCTCCCCCTTGTCCCCTTTTGATTCCATTCTTTTCTGCCCTTTTCGTCGTCTCCGGG-ACCCCACTGACACCTACAAGGCCGCCGAACTCGGCAAGG--
>Verticillium_nonalfalfae_PD592_JN188227
GGTCACTTGATCTACCAGTGCGGCGGTATCGACAAGCGTACGATCGAGAAGTTTGAGATAAGTGGAGCCCC---TC--AACA-----CGTTATTCCCTTTGATTTCAAGAAGAGATCTCATGGT-CTCATGGT--TTCCGAC--GGGTTGGCGGTGATTTTGCGCAGTTTTCGGTCATG----GCGGGGTGGT-TTTACCCC-ACCTGAGGCCGAGCTGCCAGAATCCACCGACCG---GCCCCACTTTTC----CCACAACACCACAGCCC-CGTCC-ACTCCATGACCACAATCTTTTTCAACTTGCTCCATCTC---TT-TATGAACGCTCAG-CTAACCCC--CTCTTACAAGGAGGTACGTGTTACAGATGATGCAAACCCTGCTGCCAGTTGTTTCGGCTCTGCGTGCCCCGGTCACGCGCCACATGCCACCCC-GGCTGATCTCATGGAGCATCACCACCAACCTCATTGAGGACGGTTTGATTGTCCCATGACGACCAGCCATTGTCTCCCCCTTGTCCCCTTTTGATTCCATTGTTTTCTGCTCTTTCTGCTGTCTCCGGG-ACCCCACTGACACCCACAAGGCCGCCGAACTTGGCAAGG--
>Verticillium_nubilum_PD621_HQ414669
GGTCACTTGATCTACCAGTGCGGCGGTATCGACAAGCGTACCATTGAGAAATTTGAAA--AGTTCGTTTTC--GGCTTCTTTCCTTTCTTTCCTCTCCTTTTTCTCTTGAAAT--CC---TGGCGATCA------TTC--AT--CATTTCGCGACGATTTTGCGCTGTTTCTGGTGTTG----GCGGGGTGTT-TATGCCCC-TCCT---TCTCTGCAGCAAAATTTCTCGTGGCA---GCCCCACTTTTC----CCAGAACACCACAACCC-CGCCCCTCTCCCTCCTTTCGGTTTATCGCCGTCCACCTCAGCCC---TTG-ATCATCACCCT--CAAATTCCA-CTCTTCCATACCCTCAC-TTCAATATGGAATTTATCACTGACTCGAGG---------------------------------------------------------------------------------------------------------------------------------------------------------------------------------------GAATTTCAGAGAGGCCGCCGAATTGGGAAAAG--
>Verticillium_albo_atrum_PD670_JN188244
GGTCACTTGATCTACCAGTGCGGCGGTATCGACAAGCGTACCATCGAGAAGTTCGAGA-AGGTTCGTGTTT----CTGGCGC-TCAAAGCCGATCTATTTT-GAATTT-TCACTTGCCCCTGCT-CTTGAGG-CATCGCCACATCGTTCTGCGATGTGGTGATACCGCTTTGGGTGTTTT--GACGGCGAACTGTGTCCGAGTGGTCTGTGCTCCACTTTCGGTGGTCGCGGGGCATTGGATCCACTTTTCGCCGTCATGACATCGGGGTCCTCTCTCATCAACACCAACCTCATCCTCCTGAATTATCGCGACAACTTGAATCATGAGAAT-------------------------------------------------------------------------------------------------------------------------------------------------------------------------------------------------------------------------------------------TCAAACTAAC-AACCAAATAGGAAGCCGCCGAGCTCGGTAAGG--
>Verticillium_zaregamsianum_PD586_JN188226
GGTCACCTGATCTACAAGTGCGGCGGTATCGACAAGCGTACCATCGAGAAGTTCGAGA-AG-TTTGTCACC----CCGGTCTCTTT--TCTAGTCGAATCTCTTGATACCCTCACTTTCCCGCTGTTGGGGCGCAGTTTGGC--------GGGTGTTGGCGATGATTTTCGTGGTGTTTTTCTCCCGCGCCTT-GGTGGCGG-GGTTGG-ACCCGCTTTTCACTCAACACCACAACTGTGCCCCACTCTGGCATTGCCTGATCACTGCGATCAACCTCCCGCTCATCCATGACAACTCGTT--CTTC--ATCTCGGTT---TTC-TGAATCA-------------------------------------------------------------------------------------------------------------------------------------------------------------------------------------------------------------------------------------------TTG--CTAAC-AAACAACAGGGAGGCTGCTGAGCTCGGCAAGG--
>Verticillium_zaregamsianum_PD735_JN188260
GGTCACCTGATCTACAAGTGCGGCGGTATCGACAAGCGTACCATCGAGAAGTTCGAGA-AG-TTTGTCACC----CCGGTCTCTTT--TCTAGTCGAATCTCTTGATACCCTCACATTCCCGCTGTTGGGGCGCAGTTTGGC--------GGGTGTTGGCGATGATTTTCGTGGTGTTTTTCTCCCGCGCCTT-GGTGGCGG-GGTTGG-ACCCGCTTTTCACTCAACACCACAACTGTGCCCCACTCTGGCATTGCCTGATCACTGCGATCAACCTCCCGCTCATCCATGACAACTCGTT--CTTC--ATCTCGGTT---TTC-TGAATCA-------------------------------------------------------------------------------------------------------------------------------------------------------------------------------------------------------------------------------------------TTG--CTAAC-AAACAACAGGGAGGCTGCTGAGCTCGGCAAGG--
>Verticillium_zaregamsianum_PD739_JN188264
GGTCACCTGATCTACAAGTGCGGCGGTATCGACAAGCGTACCATCGAGAAGTTCGAGA-AG-TTTGTCACC----CCGGTCTCTTT--TCTAGTCGAATCTCTTGATATATTCACTTTCCCGCTGTTTGGGCGCAGTTTGGC--------GGGTGTTGGCGATGATTTTCGTGGTGTTTTTCTCCCGCGCCTT-GGTGGCGG-GGTTAG-ACCCGCTTTTCACTCAACACCACAACTGTGCCCCACTCTGGCATTCCCTGATCACTGCGATCAACCTCCCGCTCATCCACGACAACTCATT--CTTC--CTCTCGATT---TTC-TGAATCA-------------------------------------------------------------------------------------------------------------------------------------------------------------------------------------------------------------------------------------------TTG--CTAAC-AAACAACAGGGAGGCTGCCGAGCTCGGCAAGG--
>Verticillium_isaacii_PD341_JN188217
GGTCACTTGATCTACAAGTGCGGCGGTATCGACAAGCGTACCATCGAGAAGTTCGAGA-AGGCACGTCATTTC-CCCGGTTCCTTTAAATTTTTCCAATTT-TCTCT----ACACCATGGGTCAACTTGAGGGCATTTCGAC---CGTT-TGCGATGTCGCGATGACCTCGAGTTGTTTT--GGCAGCGAGTT-GGTGATGATGGCCCGTGCGCGGTTCTCAACC-CCGCCGACCA---GACCCACTTTCCGACTTGCCTCTCTCAGACCTC-AACTCTTTTTCTTCAACATGACGTCGTC--ATGC--CTCAGTACT---CTCACGAACAA-------------------------------------------------------------------------------------------------------------------------------------------------------------------------------------------------------------------------------------------TTG--CTAACCCCATGTTTAGGAGGCTGCCGAGCTCGGCAAGG--
>Verticillium_isaacii_PD618_JN188237
GGTCACTTGATCTACAAGTGCGGCGGTATCGACAAGCGTACCATCGAGAAGTTCGAGA-AGGCACGTCATTTC-CCCGGTTCCTTTAAATTTTTCCAATTT-TCACT----ACACCATGGGTCAACTTGAGGGCATTTCGAC---CGTT-TGCGATGTCGCGATGACCTCGAGTTGTTTT--GGCAGCGAGTT-GGTGATGATGGCCCGTGCGCGGTTCTCAACC-CCGCCGACCA---GACCCACTTTCCGACTTGCCTCTCTCAGACCTC-AACTCTTTTTCTTCAACATGACGTCGTC--ATGC--CTCAGTACT---CTCACGAACAA-------------------------------------------------------------------------------------------------------------------------------------------------------------------------------------------------------------------------------------------TTG--CTAACCCCATGTTTAGGAGGCTGCCGAGCTCGGCAAGG--
>Verticillium_klebahnii_PD347_JN188219
GGTCACTTGATCTACAAGTGCGGCGGTATCGACAAGCGTACCATCGAGAAGTTCGAGA-AGGCACGTTATTTTTCCCGGTTCCTTCAATTTTCTCCAATTT-TTTTT--CTACATCCTGAGGCTGCTTGAGAGCATTTCGAC---CATTCTACGATGTCGCGATGGCCTCAAGTTGTTTT--GGCGGCGA-TT-TGTGGCGATGGCCCGTGCGCGGTTCTCAACC-CCGCCGACCA---GACCCACTTTCCCACTTGCCTCTCTCAGACCTC-AGCTCTTTT-CTTCAACATGGCGCCGTC--ATGG--CCCATTACT---CTCACGAACAA-------------------------------------------------------------------------------------------------------------------------------------------------------------------------------------------------------------------------------------------CTG--CTAACCCCATGTTTAGGAGGCTGCCGAGCTCGGCAAGG--
>Verticillium_klebahnii_PD407_JN188222
GGTCACTTGATCTACAAGTGCGGCGGTATCGACAAGCGTACCATCGAGAAGTTCGAGA-AGGCACGTTATTTTTCCCGGTTCCTTCAATTTTCTCCAATTT-TTTTTTTCTACATCCTGAGGCTGCTTGAGAGCATTTCGAC---CATTCTACGATGTCGCGATGGCCTCAAGTTGTTTTT-GGCGGCGA-TT-TGTGGCGATGGCCCGTGCGCGGTTCTCAACC-CCGCCGACCA---GACCCACTTTCCCACTTGCCTCTCTCAGACCTC-AGCTCTTTT-CTTCAACATGGCGCCGTC--ATGG--CCCATTACT---CTCACGAACAA-------------------------------------------------------------------------------------------------------------------------------------------------------------------------------------------------------------------------------------------CTG--CTAACCCCATGTTTAGGAGGCTGCCGAGCTCGGCAAGG--
>Verticillium_tricorpus_PD593_JN188228
GGTCACTTGATCTACAAGTGCGGCGGTATCGACAAGCGTACCATCGAGAAGTTCGAGA-AGGCACGTTATCTTCCCCGGTTCCTTACATTTTCTCCCACTT-GCACT----GCTCCCTGGGACAATTTGAGGGCATTTCGAC---CGTTCTGCAACGTCGCGATGGCCTCAAGTTATTTGG-CGCGGCGG-TT-TGTGGTGATGGCCCGTGCGCGGTTCTCAACC-CCGCTGGCCA---GACCCACTTTCCGACTTGCCTCTCCCAGACCCCCAGCTACCATTCTTCCTCATGACGTTGTCTCATGAGACCCATTACTT--CTCACGAACAA-------------------------------------------------------------------------------------------------------------------------------------------------------------------------------------------------------------------------------------------TTG--CTAACCCCA-GTTTAGGAGGCTGCCGAGCTCGGCAAGG--
>Gibellulopsis_nigrescens_PD595_JN188230
GGTCACCTGATCTACCAGTGCGGTGGTATCGACAAGCGTACCATCGAGAAGTTCGAGA--AGGAGGCTGCCGAG-CTC---------------------------------------------------------------------------------------------------------------------------------------------------------------------------------------------------------------------------------------------------------------------------------------------------------------------------------------------------------------------------------------------------------------------------------------------------------------------------------------------------------------------------------------------GGCAAGG--
>A1f
-----------------------------------------------------------AAGTGGAGCCCCGTATCTTGAAT--------------------------------------------------------------------------------------------------------------------------------------------------------------------------------------------------------------------------------------------------------------------------------------------------------------------------------------------------------------------------------------------------------------------------------------------------------------------------------------------------------------------------------------------------
>If
--------------------------------------------------------------------------------------------------------------------------------------------------------CGATGTCGCGATGACCTCG---------------------------------------------------------------------------------------------------------------------------------------------------------------------------------------------------------------------------------------------------------------------------------------------------------------------------------------------------------------------------------------------------------------------------------------------------------
>Kf
---------------------------------------------------------------------------------------------------------------ACATCCTGAGGCTGCTTGAGA------------------------------------------------------------------------------------------------------------------------------------------------------------------------------------------------------------------------------------------------------------------------------------------------------------------------------------------------------------------------------------------------------------------------------------------------------------------------------------------------
>IKr
--------------------------------------------------------------------------------------------------------------------------------------------------------------------------------------------------------------------------------------------------------------------------------------------------------------------------------------------------------------------------------------------------------------------------------------------------------------------------------------------------------------------------------------------------------------------------------------------------CCATGTTTAGGAGGCTGCCG--------------
>A1r
----------------------------------------------------------------------------------------------------------------------------------------------------------------------------------------------------------------------------------------------------------------------------------------------------------------------------------------------------------------------------------------ATTCAAGCCCTGTTGCCAGTTG----------------------------------------------------------------------------------------------------------------------------------------------------------------------------------------------------------------------
