# Supplementary material for: Identification and Differentiation of Verticillium Species and V. longisporum Lineages by Simplex and Multiplex PCR Assays
Source: PLoS One. 2013 Jun 18;8(6):e65990. doi: 10.1371/journal.pone.0065990 (PMC3688845; doi:10.1371/journal.pone.0065990)
Supplement: Alignment S3 — FASTA text file with GPD alignment used for primer design, primer sites are indicated. Sequence accession numbers are given as part of sequence names for sequences in public databases. (TXT) [file pone.0065990.s011.txt]

>Verticillium_dahliae_PD322_HQ414719
GAGCACTCCGATGTCGAGATCGTTGCCGTCAACGACCCCTTCATTGAGACCAAGTACGCTGTAAGT--AACCCCCCCCC--------AAACCAAA---------GTCTCATGCCCCCTTCTTTTGTCTATCATGTGCTGGG----------G----TTCT--CCCCGGCCATGGTCTGACCATGTCTCAACCCCGCC---GCCCTCGGCAGTCAAGATGA---CCCCTTCACGACAACTGGACGGC-----------------GTTCCTTGAGCCCCAAGCACA------CACA--CACACGAGA--CATATGGCTAACCTTTCCTC----AGGCCTACATGCTCAAGTACGACTCCACCCACGGCGTCTTCAAGGGTGAGATCACCGAGGACGGTTCCTCCCTGACCGTCAACGGCAAGAAGGTCAAGTTCTACCAGGAGCGTGACCCCGCTGCCATCCCCTGGAGCGAGACCGGCGCCGAGTACGTCGTCGAGTCCACTGGTGTCTTCACCACCACCGACAAGGCCGCCGCCCATCTCAAGGGTGGCGCCAAGAAGGTCATCATCTCCGCCCCCTCGGCCGATGCCCCCATGTACGTGATGGGTGTTAACGAGAAGACCTACGACGGCAAGGCCGACGTCATCTCCAACGCGTCGTGCACCACCAACTGCCTGGCTCCCCTCGCCAAGGTCATCAACGACAAGTTCACCATCGTTGAGG---------------------------------------------------------------------------------------------------------------------------------------------------------------------------------------------------------------------------------------------------------------------------------------------------------------------------------------------------------------------------------------------------------------------------------------------------------------------------------------------------------------------------------------
>Verticillium_dahliae_PD323_HQ414720
GAGCACTCCGATGTCGAGATCGTTGCCGTCAACGACCCCTTCATTGAGACCAAGTACGCTGTAAGT--AACCCCCCC----------AAACCAAA---------GTCTCATGCCCCCTTCTTTTGTCTATCATGTGCTGGG----------G----TTCT--CCCCGGCCATGGTCTGACCATGTCTCAACCCCGCC---GCCCTCGGCAGTCAAGATGA---CCCCTTCACGACAACTGGACGGC-----------------GTTCCTTGAGCCCCAAGCACA------CACA--CACACGAGA--CA--TGGCTAACCTTTCCTC----AGGCCTACATGCTCAAGTACGACTCCACCCACGGCGTCTTCAAGGGTGAGATCACCGAGGACGGTTCCTCCCTGACCGTCAACGGCAAGAAGGTCAAGTTCTACCAGGAGCGTGACCCCGCTGCCATCCCCTGGAGCGAGACCGGCGCCGAGTACGTCGTCGAGTCCACCGGTGTCTTCACCACCACCGACAAGGCCGCCGCCCATCTCAAGGGTGGCGCCAAGAAGGTCATCATCTCCGCCCCCTCGGCCGATGCCCCCATGTACGTGATGGGTGTCAACGAGAAGACCTACGACGGCAAGGCCGACGTCATCTCCAACGCCTCGTGCACCACCAACTGCCTGGCTCCCCTCGCCAAGGTCATCAACGACAAGTTCACCATCGTTGAGG---------------------------------------------------------------------------------------------------------------------------------------------------------------------------------------------------------------------------------------------------------------------------------------------------------------------------------------------------------------------------------------------------------------------------------------------------------------------------------------------------------------------------------------
>Verticillium_dahliae_PD327_HQ414723
GAGCACTCCGATGTCGAGATCGTTGCCGTCAACGACCCCTTCATTGAGACCAAGTACGCTGTAAGT--AACCCCCCC----------AAACCAAA---------GTCTCATGCCCCCTTCTTTTGTCTATCATGTGCTGGG----------G----TTCT--CCCCGGCCATGGTCTGACCATGTCTCAACCCCGCC---GCCCTCGGCAGTCAAGATGA---CCCCTTCACGACAACTGGACGGC-----------------GTTCCTTGAGCCCCAAGCACA------CACA--CACACGAGA--CATATGGCTAACCTTTCCTC----AGGCCTACATGCTCAAGTACGACTCCACCCACGGCGTCTTCAAGGGTGAGATCACCGAGGACGGTTCCTCCCTGACCGTCAACGGCAAGAAGGTCAAGTTCTACCAGGAGCGTGACCCCGCTGCCATCCCCTGGAGCGAGACCGGCGCCGAGTACGTCGTCGAGTCCACTGGTGTCTTCACCACCACCGACAAGGCCGCCGCCCATCTCAAGGGTGGCGCCAAGAAGGTCATCATCTCCGCCCCCTCGGCCGATGCCCCCATGTACGTGATGGGTGTCAACGAGAAGACCTACGACGGCAAGGCCGACGTCATCTCCAACGCCTCGTGCACCACCAACTGCCTGGCTCCCCTCGCCAAGGTCATCAACGACAAGTTCACCATCGTTGAGG---------------------------------------------------------------------------------------------------------------------------------------------------------------------------------------------------------------------------------------------------------------------------------------------------------------------------------------------------------------------------------------------------------------------------------------------------------------------------------------------------------------------------------------
>Verticillium_dahliae_PD585_HQ414748
GAGCACTCCGATGTCGAGATCGTTGCCGTCAACGACCCCTTCATTGAGACCAAGTACGCTGTAAGT--AACCCCCCC----------AAACCAAA---------GTCTCATGCCCCCTTCTTTTGTCTATCATGTGCTGGG----------G----TTCT--CCCCGGCCATGGTCTGACCATGTCTCAACCCCGCC---GCCCTCGGCAGTCAAGATGA---CCCCTTCACGACAACTGGACGGC-----------------GTTCCTTGAGCCCCAAGCACA------CACA--CACACGAGA--CATATGGCTAACCTTTCCTC----AGGCCTACATGCTCAAGTACGACTCCACCCACGGCGTCTTCAAGGGTGAGATCACCGAGGACGGTTCCTCCCTGACCGTCAACGGCAAGAAGGTCAAGTTCTACCAGGAGCGTGACCCCGCTGCCATCCCCTGGAGCGAGACCGGCGCCGAGTACGTCGTCGAGTCCACTGGTGTCTTCACCACCACCGACAAGGCCGCCGCCCATCTCAAGGGTGGCGCCAAGAAGGTCATCATCTCCGCCCCCTCGGCCGATGCCCCCATGTACGTGATGGGTGTCAACGAGAAGACCTACGACGGCAAGGCCGACGTCATCTCCAACGCGTCGTGCACCACCAACTGCCTGGCTCCCCTCGCCAAGGTCATCAACGACAAGTTCACCATCGTTGAGG---------------------------------------------------------------------------------------------------------------------------------------------------------------------------------------------------------------------------------------------------------------------------------------------------------------------------------------------------------------------------------------------------------------------------------------------------------------------------------------------------------------------------------------
>V_dahliae_VDAG_08916
GAGCACTCCGATGTCGAGATCGTTGCCGTCAACGACCCCTTCATTGAGACCAAGTACGCTGTAAGT--AACCCCCCCCC--------AAACCAAA---------GTCTCATGCCCCCTTCTTTTGTCTATCATGTGCTGGG----------GG---TTCT--CCCCGGCCATGGTCTGACCATGTCTCAACCCCGCC---GCCCTCGGCAGTCAAGATGA---CCCCTTCACGACCCCTGGACGGC-----------------GTTCCTTGAGCCCCAAGCACA------CACA--CACACGAGA--CATATGGCTAACCTTTCCTC----AGGCCTACATGCTCAAGTACGACTCCACCCACGGCGTCTTCAAGGGTGAGATCACCGAGGACGGTTCCTCCCTGACCGTCAACGGCAAGAAGGTCAAGTTCTACCAGGAGCGTGACCCCGCTGCCATCCCCTGGAGCGAGACCGGCGCCGAGTACGTCGTCGAGTCCACTGGTGTCTTCACCACCACCGACAAGGCCGCCGCCCATCTCAAGGGTGGCGCCAAGAAGGTCATCATCTCCGCCCCCTCGGCCGATGCCCCCATGTACGTGATGGGTGTTAACGAGAAGACCTACGACGGCAAGGCCGACGTCATCTCCAACGCGTCGTGCACCACCAACTGCCTGGCTCCCCTCGCCAAGGTCATCAACGACAAGTTCACCATCGTTGAGGGTCTCATGACCACCGTCCACTCCTACACCGCCACCCAGAAGACCGTTGACGGTCCCTCCGCCAAGGACTGGCGTGGTGGCCGTACCGCTGCTCAGAACATCATCCCCTCGAGCACCGGTGCCGCCAAGGCTGTCGGCAAGGTCATCCCCGAGCTCAACGGCAAGCTCACCGGCATGTCCATGCGTGTCCCCACTGCCAACGTCTCCGTTGTTGACCTGACGGTCCGCATCGAGAAGGCCGCCAGCTACGACACCATCAAGGCCGCCATCAAGGAGGCCGCCGCTGGTGACCTCAAGGGCATTCTGGCCTACACCGAGGACGACGTTGTCTCCACCGACATGATTGGCAACGAGAACTCGTCCATCTTCGACGCCAAGGCCGGTATCTCCCTCAACGACAACTTTGTCAAGCTCGTCTCCTGGTACGACAACGAGTGGGGCTACTCCCGCCGTGTCCTCGACCTCCTGGCCTACATTGCCAAGGTCGATGCCGGCAAATAA-------------------
>Verticillium_longisporum_d1_PD588_HQ414751
GAGCACTCCGATGTCGAGATCGTTGCCGTCAACGACCCCTTCATTGAGACCAAGTACGCTGTAAGT--AACCTCCAA----------AGACCAAA---------GACTCATGCCCCCTTCTTTCGTCTATCATGTGCTGGG----------G----CTCT--CCCCGGCCTTGGTCTGATCATGTCTCAACCCCGCC---GCCCTCGGCAGTCAAGATGG---CCCCTCCACGGCAACTGGACGGC-----------------GTTCCTTGAGCCTCAAGGACA------CACA--CACACGAGA--CATGTGGCTAACCTTTCCTC----AGGCCTACATGCTCAAGTACGACTCCACCCACGGCGTCTTCAAGGGTGAGATCACCGAGGACGGTTCCTCCCTGACCGTCAACGGCAAGAAGGTCAAGTTCTACCAGGAGCGTGACCCCGCTGCCATCCCCTGGAGCGAGACCGGCGCCGAGTACGTCGTCGAGTCCACCGGTGTCTTCACCACCACCGACAAGGCCGCCGCCCATCTCAAGGGTGGCGCCAAGAAGGTCATCATCTCCGCCCCCTCGGCCGATGCCCCCATGTACGTGATGGGTGTCAACGAGAAGACCTACGACGGCAAGGCCGACGTCATCTCCAACGCCTCGTGCACCACCAACTGCCTGGCTCCCCTCGCCAAGGTCATCAACGACAAGTTCACCATCGTTGAAG---------------------------------------------------------------------------------------------------------------------------------------------------------------------------------------------------------------------------------------------------------------------------------------------------------------------------------------------------------------------------------------------------------------------------------------------------------------------------------------------------------------------------------------
>Verticillium_longisporum_d2_PD356_HQ414733
GAGCACTCCGATGTCGAGATCGTTGCCGTCAACGACCCCTTCATTGAGACCAAGTACGCTGTAAGT--AACCCCCCCC---------AAACCAAA---------GTCTCATGCCCCCTTCTTTTGTCTATCATGTGCTGGG----------G----TTCT--CCCCGGCCATGGTCTGACCATGTCTCAACCCCGCC---GCCCTCGGCAGTCAAGATGA---CCCCTTCACGACAACTGGACGGC-----------------GTTCCTTGAGCCCCAAGCACA------CACA--CACACGAGA--CATATGGCTAACCTTTCCTC----AGGCCTACATGCTCAAGTACGACTCCACCCACGGCGTCTTCAAGGGTGAGATCACCGAGGACGGTTCCTCCCTGACCGTCAACGGCAAGAAGGTCAAGTTCTACCAGGAGCGTGACCCCGCTGCCATCCCCTGGAGCGAGACCGGCGCCGAGTACGTCGTCGAGTCCACTGGTGTCTTCACCACCACCGACAAGGCCGCCGCCCATCTCAAGGGTGGCGCCAAGAAGGTCATCATCTCCGCCCCCTCGGCCGATGCCCCCATGTACGTGATGGGTGTCAACGAGAAGACCTACGACGGCAAGGCCGACGTCATCTCCAACGCCTCGTGCACCACCAACTGCCTGGCTCCCCTCGCCAAGGTCATCAACGACAAGTTCACCATCGTTGAGG---------------------------------------------------------------------------------------------------------------------------------------------------------------------------------------------------------------------------------------------------------------------------------------------------------------------------------------------------------------------------------------------------------------------------------------------------------------------------------------------------------------------------------------
>Verticillium_longisporum_a1_PD588_HQ414750
GAGCACTCCGATGTCGAGATCGTTGCCGTCAACGACCCCTTCATCGAGACCAAGTACGCTGTAAGT--AACCTCCAA----------AAACCAAA---------GACTCATACCCCCTTCCTTCGTCTATCATGTTCTGGGCTTCTCTCCCGGCC-TTCTC-TCCCGGCCGTGGTCTGATCATGTCTCAACCCCGC------CCTCCGCAGCCAAGATGA---CCCCTCCACGACAACTGGACGGC-----------------GTTCCTTGAGCCTCAA----A------CGCA--CACACGAGA--CAGATGGCTAACCCTTTCCT----AGGCCTACATGCTCAAGTACGACTCCACCCACGGCGTCTTCAAGGGTGAGATCACCGAGGACGGTTCCTCCCTGACCGTCAACGGCAAGAAGGTCAAGTTCTACCAGGAGCGTGACCCCGCTGCCATTCCCTGGAGCGAGACCGGCGCCGAGTACGTCGTCGAGTCCACCGGTGTCTTCACCACCACCGACAAGGCCGCCGCCCATCTCAAGGGTGGCGCCAAGAAGGTCATCATCTCCGCCCCCTCGGCCGATGCCCCCATGTACGTGATGGGTGTCAACGAGAAGACCTACGACGGCAAGGCCGACGTCATCTCCAACGCCTCGTGCACCACCAACTGCCTGGCTCCCCTCGCCAAGGTCATCAACGACAAGTTCACCATCGTTGAGG---------------------------------------------------------------------------------------------------------------------------------------------------------------------------------------------------------------------------------------------------------------------------------------------------------------------------------------------------------------------------------------------------------------------------------------------------------------------------------------------------------------------------------------
>Verticillium_alfalfae_PD338_JN188152
GAGCACTCCGATGTCGAGATCGTTGCCGTCAACGACCCCTTCATTGAGACCAAGTACGCTGTAAGT--ATCCTCCCAGAC---CCAAGGAT-------------TCATGCCCCCTTTGTTCATCGATTATCATGTGCTGGG----GTTTTTTT---------ACTTGGTTATGGTTTGATCATGTCTCAACCCCGCA---ACCCTCTGCAGCCAAGATGAG--CCCCTCCACAACAACAAGACGGC-----------------GTTCCTTGAGCCTCAA----A------CGCG--CACACGAGT--CATATGGCTAACCTCCCCCC----AGGCCTACATGCTCAAGTACGACTCCACCCACGGCGTCTTCAAGGGCGAGATCACCGAGGACGGTTCCTCCCTGACCGTCAACGGCAAGAAGGTCAAGTTCTACCAGGAGCGTGACCCCGCTGCCATCCCCTGGAGCGAGACCGGCGCCGACTACGTCGTCGAGTCCACCGGTGTCTTCACCACCACCGACAAGGCCGCCGCCCATCTCAAGGGTGGCGCCAAGAAGGTCATCATCTCCGCCCCCTCGGCTGATGCCCCCATGTACGTGATGGGTGTCAACGAGAAGACCTACGACGGCAAGGCCGACGTCATCTCCAACGCCTCGTGCACCACCAACTGCCTGGCTCCCCTCGCCAAGGTCATCAACGACAAGTTCACCATCGTTGAGG---------------------------------------------------------------------------------------------------------------------------------------------------------------------------------------------------------------------------------------------------------------------------------------------------------------------------------------------------------------------------------------------------------------------------------------------------------------------------------------------------------------------------------------
>Verticillium_nonalfalfae_PD592_JN188163
GAGCACTCCGATGTCGAGATCGTTGCCGTCAACGACCCCTTCATTGAGACCAAGTACGCTGTAAGT--ATCCTCCCAGAC---CCAAGGAT-------------TCATGCCCCCTTTGTTCGT---TCATCATGTGCTGGG----GTTTTTT----------TCTTGGTTATGGTTTGATCATGTCTCAACCCCGCA---ACTCTCTGCAGCCAAGATGAG--CCCCTCCACAACAATAAGACGGC-----------------GTTCCTTGAGCCTCAA----A------CGCG--CAC--GAGT--CATATGGCTAACCTTCCCCC----AGGCCTACATGCTCAAGTACGACTCCACCCACGGCGTCTTCAAGGGCGAGATCACCGAGGACGGTTCCTCCCTGACCGTCAACGGCAAGAAGGTCAAGTTCTACCAGGAGCGTGACCCCGCTGCCATCCCCTGGAGCGAGACCGGCGCCGACTACGTCGTCGAGTCCACCGGTGTCTTCACCACCACCGACAAGGCCGCCGCCCATCTCAAGGGTGGCGCCAAGAAGGTCATCATCTCCGCCCCCTCGGCTGATGCCCCCATGTACGTGATGGGTGTCAACGAGAAGACCTACGACGGCAAGGCCGACGTCATCTCCAACGCCTCGTGCACCACCAACTGCCTGGCTCCCCTCGCCAAGGTCATCAACGACAAGTTCACCATCGTTGAGG---------------------------------------------------------------------------------------------------------------------------------------------------------------------------------------------------------------------------------------------------------------------------------------------------------------------------------------------------------------------------------------------------------------------------------------------------------------------------------------------------------------------------------------
>Verticillium_nubilum_PD621_HQ414764
GAGCACTCCGACGTCGAGATCGTTGCCGTCAACGATCCCTTCATCGAGACCAAGTACGCCGTAAGT--A---------------------TTGCT---------CA--AAAC-----CAC------ACCTACC-CCTCACTTC---CT--TGCAC-CGGAAA--------CTCCTTCCGCCGTGATCTGAT----------CATCCATGCCCT---AC---------------CCAA-----CG-C-----------------ACCCC---------------------------------GAGG--CAGCTGGCTGACCCCCCCTCGC-CAGGCCTACATGCTCAAGTACGACTCCACCCACGGTGTCTTCAAGGGTGAGATCACTGAGGACGGCTCCTCTCTGACCGTCAACGGCAAGAAGGTCAAGTTCTACCAGGAGCGTGACCCCGCTGCCATCCCCTGGAGCGAGACCGGCGCCGACTACGTCGTCGAGTCCACCGGTGTCTTCACCACCACCGACAAGGCCGCCGCCCATCTCAAGGGTGGCGCCAAGAAGGTCATCATCTCCGCCCCCTCGGCCGATGCCCCCATGTACGTGATGGGTGTCAACGAGAAGACCTACGACGGCAAGGCCGACGTCATCTCCAACGCTTCTTGCACCACCAACTGCCTGGCCCCCCTCGCCAAGGTCATCAACGACAAGTTCACCATCGTTGAGG---------------------------------------------------------------------------------------------------------------------------------------------------------------------------------------------------------------------------------------------------------------------------------------------------------------------------------------------------------------------------------------------------------------------------------------------------------------------------------------------------------------------------------------
>Verticillium_albo_atrum_PD670_JN188180
GAGCACTCCGACGTCGAGATCGTTGCCGTCAACGATCCCTTCATCGAGACCAAGTACGCTGTAAGT--AGCCATAAAACCATCACCATGACTGCC---------CACCAGACTCCTTCACCACCGCTCCTTCC-TCCTACCCCTCACTCATGCAC-CGGGAAAAACACCCCCCCTCCCGCCATGATCTGATGCTCCG---GCACCCAAACCCCCTCACAC---CACATGCA-GCCAAGAGGCCA-C-----------------ACCCTCCCCCGTGGCCTGAGC------AAGC--AAAAAGAGA--CAGTTGGCTGACCTCCTCTC-C-CAGGCCTACATGCTCAAGTACGACTCCACCCACGGCGTCTTCAAGGGCGAGATCACCGAGGACGGCTCCTCCCTGACCGTCAACGGCAAGAAGGTCAAGTTCTACCAGGAGCGTGACCCCGCTGCCATCCCCTGGAGCGAGACCGGCGCCGACTACGTCGTCGAGTCCACCGGTGTCTTCACCACCACCGACAAGGCCTCCGCCCACATCAAGGGTGGTGCCAAGAAGGTCATCATCTCCGCCCCCTCGGCCGATGCCCCCATGTACGTGATGGGTGTCAACGAGAAGACCTACGACGGCAAGGCCGACGTCATCTCCAACGCCTCGTGCACCACCAACTGCCTGGCTCCCCTCGCCAAGGTCATCAACGACAAGTTCACCATCATCGAGG---------------------------------------------------------------------------------------------------------------------------------------------------------------------------------------------------------------------------------------------------------------------------------------------------------------------------------------------------------------------------------------------------------------------------------------------------------------------------------------------------------------------------------------
>Verticillium_zaregamsianum_PD586_JN188162
GAGCACTCTGACGTCGAGATCGTTGCCGTCAACGACCCCTTCATCGAGACCAAGTACGCTGTAAGT--AGC------------------GCTGCG--------------TCCCGGGTTTCCTCCCCTCACACGGTGTCGGA----CCCCCCTC------------------CCCCC---CCATGATCTGATA---------CACCCAACCACTCTCAT----------GCA-GCCAAGAGGCCA-C-----------------CCACCAGTGGCCTGACCGGCA------CCCG--CGCAAGCAA--CAGCTCGCTGACCCCCTCTC---CAGGCCTACATGCTCAAGTACGACTCCACCCACGGCGTCTTCAAGGGCGAGATCACCGAGGACGGCTCCTCCCTGACCGTCAACGGCAAGAAGGTCAAGTTCTACCAGGAGCGTGACCCCGCCGCCATCCCCTGGAGCGAGACCGGCGCCGACTACGTCGTCGAGTCCACCGGTGTCTTCACCACCACCGACAAGGCCTCCGCCCACATCAAGGGTGGTGCCAAGAAGGTCATCATCTCCGCCCCCTCGGCCGATGCCCCCATGTACGTGATGGGCGTCAACGAGAAGACCTACGACGGCAAGGCCGACGTCATCTCCAACGCCTCGTGCACCACCAACTGCCTGGCTCCCCTCGCCAAGGTCATCAACGACAAGTTCACCATCATCGAGG---------------------------------------------------------------------------------------------------------------------------------------------------------------------------------------------------------------------------------------------------------------------------------------------------------------------------------------------------------------------------------------------------------------------------------------------------------------------------------------------------------------------------------------
>Verticillium_zaregamsianum_PD731_JN188193
GAGCACTCTGACGTCGAGATCGTTGCCGTCAACGACCCCTTCATCGAGACCAAGTACGCTGTAAGT--AGC------------------GCTGCC--------------TCCCGGGTTTCCTCCCCTCACACGGTGTCGGA----CCCCCCTC------------------CCCCC---CCATGATCTGATA---------CACCCAACCACTCTCAT----------GCA-GCCAAGAGGCCA-C-----------------CCACCAGTGGCCTGACCGGCA------CCCG--CGCAAGCAA--CAGCTCGCTGACCCCCTCTC---CAGGCCTACATGCTCAAGTACGACTCCACCCACGGCGTCTTCAAGGGCGAGATCACCGAGGACGGCTCCTCCCTGACCGTCAACGGCAAGAAGGTCAAGTTCTACCAGGAGCGTGACCCCGCCGCCATCCCCTGGAGCGAGACCGGCGCCGACTACGTCGTCGAGTCCACCGGTGTCTTCACCACCACCGACAAGGCCTCCGCCCACATCAAGGGTGGTGCCAAGAAGGTCATCATCTCCGCCCCCTCGGCCGATGCCCCCATGTACGTGATGGGCGTCAACGAGAAGACCTACGACGGCAAGGCCGACGTCATCTCCAACGCCTCGTGCACCACCAACTGCCTGGCTCCCCTCGCCAAGGTCATCAACGACAAGTTCACCATCATCGAGG---------------------------------------------------------------------------------------------------------------------------------------------------------------------------------------------------------------------------------------------------------------------------------------------------------------------------------------------------------------------------------------------------------------------------------------------------------------------------------------------------------------------------------------
>Verticillium_zaregamsianum_PD739_JN188200
GAGCACTCTGACGTCGAGATCGTTGCCGTCAACGACCCCTTCATCGAGACCAAGTACGCTGTAAGT--AGC------------------GCTGCT--------------GCCCTGATTTCCTCCCCTCACACGGTGTCGGA----CCCCCCTC------------------CCCCC---C-ATGATCTGATA---------CACCCAACCACTC-CAT----------GCA-GCCAAGAGGCCA-C-------------------ACCAGTGGCCTGACCGGCA------CCCG--CGCAAGCAA--CAGCTCGCTGACCCCCTCTC---TAGGCCTACATGCTCAAGTACGACTCCACCCACGGTGTCTTCAAGGGCGAGATCACCGAGGACGGCTCCTCCCTGACCGTCAACGGCAAGAAGGTCAAGTTCTACCAGGAGCGTGACCCCGCCGCCATCCCCTGGAGCGAGACCGGCGCCGACTACGTCGTCGAGTCCACCGGTGTCTTCACCACCACCGACAAGGCCTCCGCCCACATCAAGGGTGGTGCCAAGAAGGTCATCATCTCCGCCCCCTCGGCCGATGCCCCCATGTACGTGATGGGCGTCAACGAGAAGACCTACGACGGCAAGGCCGACGTCATCTCCAACGCCTCGTGCACCACCAACTGCCTGGCTCCCCTCGCCAAGGTCATCAACGACAAGTTCACCATCATCGAGG---------------------------------------------------------------------------------------------------------------------------------------------------------------------------------------------------------------------------------------------------------------------------------------------------------------------------------------------------------------------------------------------------------------------------------------------------------------------------------------------------------------------------------------
>Verticillium_isaacii_PD341_JN188153
GAGCACTCTGACGTCGAGATCGTTGCCGTCAACGACCCCTTCATCGAGACCAAGTACGCTGTAAGT--AGC------------------GCTGCT--------------GCCCTGATTCCTCTCCCTCACACCGTGTCGGA----ACCCC------------CCTCCCCCTCCCCCTCACCATGATCTGATA---------CACC--AACGCTCTCAT----------GCA-GCCAAGAGGCCA-C-----------------CCACCAGTGGCCTGACGGGCA------CCCG--CGCAAGCAA--CACCTCGCTGACCCCCTCTC---CAGGCCTACATGCTCAAGTACGACTCCACCCACGGCGTCTTCAAGGGCGAGATCACCGAGGACGGCTCCTCCCTGACCGTCAACGGCAAGAAGGTCAAGTTCTACCAGGAGCGTGACCCCGCCTCCATCCCCTGGAGCGAGACCGGCGCCGACTACGTCGTCGAGTCCACCGGTGTCTTCACCACCACCGACAAGGCCTCCGCCCACATCAAGGGTGGTGCCAAGAAGGTCATCATCTCCGCCCCCTCGGCCGATGCCCCCATGTACGTCATGGGCGTCAACGAGAAGACCTACGACGGCAAGGCCGACGTCATCTCCAACGCCTCGTGCACCACCAACTGCCTGGCTCCCCTCGCCAAGGTCATCAACGACAAGTTCACCATCATCGAGG---------------------------------------------------------------------------------------------------------------------------------------------------------------------------------------------------------------------------------------------------------------------------------------------------------------------------------------------------------------------------------------------------------------------------------------------------------------------------------------------------------------------------------------
>Verticillium_isaacii_PD618_JN188173
GAGCACTCTGACGTCGAGATCGTTGCCGTCAACGACCCCTTCATCGAGACCAAGTACGCTGTAAGT--AGC------------------GCTGCT--------------GCCCTGATTCCTCTCCCTCACACCGTGTCGGA----CCCCCCTCCC-CCTCCCCCTCCCCCTCCCCCTCACCATGATCTGATA---------CACC--AACGCTCTCAT----------GCA-GCCAAGAGGCCA-C-----------------CCACCAGTGGCCCGACGGGCA------CCCG--CGCAAGCAA--CACCTCGCTGACCCCCTCTC---CAGGCCTACATGCTCAAGTACGACTCCACCCACGGCGTCTTCAAGGGCGAGATCACCGAGGACGGCTCCTCCCTGACCGTCAACGGCAAGAAGGTCAAGTTCTACCAGGAGCGTGACCCCGCCTCCATCCCCTGGAGCGAGACCGGCGCCGACTACGTCGTCGAGTCCACCGGTGTCTTCACCACCACCGACAAGGCCTCCGCCCACATCAAGGGTGGTGCCAAGAAGGTCATCATCTCCGCCCCCTCGGCCGATGCCCCCATGTACGTCATGGGCGTCAACGAGAAGACCTACGACGGCAAGGCCGACGTCATCTCCAACGCCTCGTGCACCACCAACTGCCTGGCTCCCCTCGCCAAGGTCATCAACGACAAGTTCACCATCATCGAGG---------------------------------------------------------------------------------------------------------------------------------------------------------------------------------------------------------------------------------------------------------------------------------------------------------------------------------------------------------------------------------------------------------------------------------------------------------------------------------------------------------------------------------------
>Verticillium_klebahnii_PD347_JN188155
GAGCACTCTGACGTCGAGATCGTTGCCGTCAACGACCCCTTCATCGAGACCAAGTACGCTGTAAGT--AGC------------------GCTGCT--------------GCCCTGATTTCTCTCCCTCACACCGTGTCGGA----CCCCC------------CCTCCCC-TCCCCCTCACCATGATCTGATA---------CACC--AACGCTCTCAT----------GCA-GCCAAGAGGCCA-C-----------------CCACCAGTGGCCTGACGGGCA------CCCG--CGCAAGCAA--CAGCTCGCTGACCCCCTCTC---CAGGCCTACATGCTCAAGTACGACTCCACCCACGGCGTCTTCAAGGGCGAGATCACCGAGGACGGCTCCTCCCTGACCGTCAACGGCAAGAAGGTCAAGTTCTACCAGGAGCGTGACCCCGCCTCCATCCCCTGGAGCGAGACCGGCGCCGACTACGTCGTCGAGTCCACCGGTGTCTTCACCACCACCGACAAGGCCTCCGCCCACATCAAGGGTGGTGCCAAGAAGGTCATCATCTCCGCCCCCTCGGCCGATGCCCCCATGTACGTCATGGGCGTCAACGAGAAGACCTACGACGGCAAGGCCGACGTCATCTCCAACGCCTCGTGCACCACCAACTGCCTGGCTCCCCTCGCCAAGGTCATCAACGACAAGTTCACCATCATCGAGG---------------------------------------------------------------------------------------------------------------------------------------------------------------------------------------------------------------------------------------------------------------------------------------------------------------------------------------------------------------------------------------------------------------------------------------------------------------------------------------------------------------------------------------
>Verticillium_klebahnii_PD407_JN188158
GAGCACTCTGACGTCGAGATTGTTGCCGTCAACGACCCCTTCATCGAGACCAAGTACGCTGTAAGT--AGC------------------GCTGCT--------------GCCCTGATTTCTCTCCCTCACACCGTGTCGGA----CCCCC------------CCTCCCC-TCCCCCTCACCATGATCTGATA---------CACC--AACGCTCTCAT----------GCA-GCCAAGAGGCCA-C-----------------CCACCAGTGGCCTGACGGGCA------CCCG--CGCAAGCAA--CAGCTCGCTGACCCCCTCTC---CAGGCCTACATGCTCAAGTACGACTCCACCCACGGCGTCTTCAAGGGCGAGATCACCGAGGACGGCTCCTCCCTGACCGTCAACGGCAAGAAGGTCAAGTTCTACCAGGAGCGTGACCCCGCCTCCATCCCCTGGAGCGAGACCGGCGCCGACTACGTCGTCGAGTCCACCGGTGTCTTCACCACCACCGACAAGGCCTCCGCCCACATCAAGGGTGGTGCCAAGAAGGTCATCATCTCCGCCCCCTCGGCCGATGCCCCCATGTACGTCATGGGCGTCAACGAGAAGACCTACGACGGCAAGGCCGACGTCATCTCCAACGCCTCGTGCACCACCAACTGCCTGGCTCCCCTCGCCAAGGTCATCAACGACAAGTTCACCATCATCGAGG---------------------------------------------------------------------------------------------------------------------------------------------------------------------------------------------------------------------------------------------------------------------------------------------------------------------------------------------------------------------------------------------------------------------------------------------------------------------------------------------------------------------------------------
>Verticillium_tricorpus_PD593_JN188164
GAGCACTCTGACGTCGAGATCGTTGCCGTCAACGACCCCTTCATCGAGACCAAGTACGCTGTAAGT--AGC------------------TCTACT--------------GCCCTGATTTCCTTCCCTCACACCGTGTTGGAACTTCCTCCC-----------CCTCCCC-TCCCCCTCGCCATGATCTGATA---------CACC--AACACTCTCAT----------GCA-GCCAAGAGACCA-C-----------------CCACCAGTGGCCTGGCCGGCA------CCCG--CGCAAGCAA--CAGCTCGCTGACCCCCTCTC---CAGGCCTACATGCTCAAGTACGACTCCACCCACGGCGTCTTCAAGGGCGAGATCACCGAGGACGGCTCCTCCCTGACCGTCAACGGCAAGAAGGTCAAGTTCTACCAGGAGCGTGACCCCGCCTCCATCCCCTGGAGCGAGACCGGCGCCGACTACGTCGTCGAGTCCACCGGTGTCTTCACCACCACCGACAAGGCCTCCGCCCACATCAAGGGTGGTGCCAAGAAGGTCATCATCTCCGCCCCCTCGGCCGATGCCCCCATGTACGTCATGGGCGTCAACGAGAAGACCTACGACGGCAAGGCCGACGTCATCTCCAACGCCTCGTGCACCACCAACTGCCTGGCTCCCCTCGCCAAGGTCATCAACGACAAGTTCACCATCATCGAGG---------------------------------------------------------------------------------------------------------------------------------------------------------------------------------------------------------------------------------------------------------------------------------------------------------------------------------------------------------------------------------------------------------------------------------------------------------------------------------------------------------------------------------------
>Verticillium_tricorpus_PD685_JN188184
GAGCACTCTGACGTCGAGATCGTTGCCGTCAACGACCCCTTCATCGAGACCAAGTACGCTGTAAGT--AGC------------------TCTACT--------------GCCCTGATTTCCTTCCCTCACACCGTGTTGGAACTTCCTCCCCCTCCCCTCCCCCTCCCC-CCCCCCTCGCCATGATCTGATA---------CACC--AGCACTCTCAT----------GCA-GCCAAGAGGCCA-C-----------------CCACCAGTGGCCTGGCCGGCA------CCCG--CGCAAGCAA--CAGCTCGCTGACCCCCTCTC---CAGGCCTACATGCTCAAGTACGACTCCACCCACGGCGTCTTCAAGGGCGAGATCACCGAGGACGGCTCCTCCCTGACCGTCAACGGCAAGAAGGTCAAGTTCTACCAGGAGCGTGACCCCGCCTCCATCCCCTGGAGCGAGACCGGCGCCGACTACGTCGTCGAGTCCACCGGTGTCTTCACCACCACCGACAAGGCCTCCGCCCACATCAAGGGTGGTGCCAAGAAGGTCATCATCTCCGCCCCCTCGGCCGATGCCCCCATGTACGTCATGGGCGTCAACGAGAAGACCTACGACGGCAAGGCCGACGTCATCTCCAACGCCTCGTGCACCACCAACTGCCTGGCTCCCCTCGCCAAGGTCATCAACGACAAGTTCACCATCATCGAGG---------------------------------------------------------------------------------------------------------------------------------------------------------------------------------------------------------------------------------------------------------------------------------------------------------------------------------------------------------------------------------------------------------------------------------------------------------------------------------------------------------------------------------------
>Verticillium_tricorpus_PD703_JN188188
GAGCACTCTGACGTCGAGATCGTTGCCGTCAACGACCCCTTCATCGAGACCAAGTACGCTGTAAGT--AGC------------------TCTACT--------------GCCCTGATTTCCTTCCCTCACACCGTGTTGGAACTT-----------------CCTCCCC-CCCCCCTCGCCATGATCTGATA---------CACC--AGCACTCTCAT----------GCA-GCCAAGAGGCCA-C-----------------CCACCAGTGGCCTGGCCGGCA------CCCG--CGCAAGCAA--CAGCTCGCTGACCCCCTCTC---CAGGCCTACATGCTCAAGTACGACTCCACCCACGGCGTCTTCAAGGGCGAGATCACCGAGGACGGCTCCTCCCTGACCGTCAACGGCAAGAAGGTCAAGTTCTACCAGGAGCGTGACCCCGCCTCCATCCCCTGGAGCGAGACCGGCGCCGACTACGTCGTCGAGTCCACCGGTGTCTTCACCACCACCGACAAGGCCTCCGCCCACATCAAGGGTGGTGCCAAGAAGGTCATCATCTCCGCCCCCTCGGCCGATGCCCCCATGTACGTCATGGGCGTCAACGAGAAGACCTACGACGGCAAGGCCGACGTCATCTCCAACGCCTCGTGCACCACCAACTGCCTGGCTCCCCTCGCCAAGGTCATCAACGACAAGTTCACCAT-----------------------------------------------------------------------------------------------------------------------------------------------------------------------------------------------------------------------------------------------------------------------------------------------------------------------------------------------------------------------------------------------------------------------------------------------------------------------------------------------------------------------------------------------
>Gibellulopsis_nigrescens_PD595_JN188166
GAGCACTCCGATGTCGACATCGTTGCCGTCAACGATCCCTTCATCGAGACCAAGTACGCCGTAAGTGCAATATTCCCTCTCCTATGCCTCATGCCTAGCACTAGAGTGCACACCTCGGTCCACCCCACGGGATGGCCTGACGTCTGCACACCTGCGCTGCGCGCGCTCTCACCCCTCCCTCATGATATGACATGACGCATGCATCGCAGCTATGAGACCCGGCCAGCCGCACCCCACTTGACTGCCTCGACAAGGGAAACTCAATTTCGTTGGCCGCGTTTGCATTGCTTCTTGATCTCAGGTGGTTCAAATTCCTAACGCCTACTCTCTCAGGCCTACATGCTCAAGTACGACTCCACCCACGGTGTCTTCAAGGGTGAGATCAAGGAGGATGGCAAGAACCTCATCGTCAACGGCAAGACCATCCGCTTCTACCAGGAGCGCGACCCCGCCAGCATCCCCTGGAAGGAGACCGGCGCCGAGTACGTCGTCGAGTCCACCGGTGTCTTCACCACCACCGAGAAGGCCAAGGCCCATCTTGCCGGTGGCGCCAAGAAGGTCATTATCTCCGCCCCCTCTGCCGATGCCCCCATGTACGTGATGGGCGTCAACGAGAAGACCTACGACGGCAGCGCCGATGTCATCTCCAACGCCTCGTGCACCACCAACTGCCTGGCTCCCCTCGCCAAGGTCCTCAACGACAAGTTCACCATCGGTGAGG---------------------------------------------------------------------------------------------------------------------------------------------------------------------------------------------------------------------------------------------------------------------------------------------------------------------------------------------------------------------------------------------------------------------------------------------------------------------------------------------------------------------------------------
>D1f
------------------------------------------------------------------------------------------------------------------------------------------------------------------CCCCGGCCTTGGTCTGAT----------------------------------------------------------------------------------------------------------------------------------------------------------------------------------------------------------------------------------------------------------------------------------------------------------------------------------------------------------------------------------------------------------------------------------------------------------------------------------------------------------------------------------------------------------------------------------------------------------------------------------------------------------------------------------------------------------------------------------------------------------------------------------------------------------------------------------------------------------------------------------------------------------------------------------------------------------------------------------------------------------------------------------------------------------------------------------------------------
>AlfF
----------------------------------------------------------------------------------------------------TCATGCCCCCTTTGTTCATCGAT-------------------------------------------------------------------------------------------------------------------------------------------------------------------------------------------------------------------------------------------------------------------------------------------------------------------------------------------------------------------------------------------------------------------------------------------------------------------------------------------------------------------------------------------------------------------------------------------------------------------------------------------------------------------------------------------------------------------------------------------------------------------------------------------------------------------------------------------------------------------------------------------------------------------------------------------------------------------------------------------------------------------------------------------------------------------------------------------------------------------------------------------------------------
>Zr
------------------------------------------------------------------------------------------------------------------------------------------------------------------------------------------------------------------------------------------------------------------------------------------------------------------------------------------------------------------------------------------------------------------------------------------------------------------------------------------------------------------------------------------------TCCGCCCACATCAAGGGTGG--------------------------------------------------------------------------------------------------------------------------------------------------------------------------------------------------------------------------------------------------------------------------------------------------------------------------------------------------------------------------------------------------------------------------------------------------------------------------------------------------------------------------------------------------------------------------------------------------------------------------------------------------------------------------------------------------------------------
>AlfD1r
----------------------------------------------------------------------------------------------------------------------------------------------------------------------------------------------------------------------------------------------------------------------------------------------------------------------------------------------------------------------------------------------------------------------------------------------------------------------------------------------------------------------------------------------------------------------------------------------------------------------------------------------------------------------------------------------------------------------------------------------------------------------------------------------------------------------------------------------------------------------------------------------------------------------------------------------------------------------------------------------------------------------------------------------------------------------------------------------------------------------------------------------------------------------------------------------------------------------------------------------CCAAGGTCGATGCCGGCA------------------------
>Zf
------------------------------------------------------------------------------------------------------------------GGTTTCCTCCCCTCACACG---------------------------------------------------------------------------------------------------------------------------------------------------------------------------------------------------------------------------------------------------------------------------------------------------------------------------------------------------------------------------------------------------------------------------------------------------------------------------------------------------------------------------------------------------------------------------------------------------------------------------------------------------------------------------------------------------------------------------------------------------------------------------------------------------------------------------------------------------------------------------------------------------------------------------------------------------------------------------------------------------------------------------------------------------------------------------------------------------------------------------------------------------
