# Supplementary material for: Identification and Differentiation of Verticillium Species and V. longisporum Lineages by Simplex and Multiplex PCR Assays
Source: PLoS One. 2013 Jun 18;8(6):e65990. doi: 10.1371/journal.pone.0065990 (PMC3688845; doi:10.1371/journal.pone.0065990)
Supplement: Alignment S4 — FASTA text file with ITS alignment used for primer design, primer sites are indicated. Sequence accession numbers are given as part of sequence names for sequences in public databases. (TXT) [file pone.0065990.s012.txt]

>Verticillium_dahliae_strain_PD322_HQ206718
GTAACAAGGTCTCCGTTGGTGAACCAGCGGAGGGATCATTACCGAGTA--TCTACTCATAACCCTTTGTGAACCATA----TTGTTGCTTCGGCGGCTCGTTCT-----GCGAGCCCG-CCGGTCCATCAGTCTCTCTGTTTATA-CCAACGATACTTCTGAGTGTTCTTAGCGAACTATTAAAACTTTTAACAACGGATCTCTTGGCTCTAGCATCGATGAAGAACGCAGCGAAACGCGATATGTAGTGTGAATTGCAGAATTCAGTGAATCATCGAATCTTTGAACGCACATGGCGCCTTCCAGTATCCTGGGAGGCATGCCTGTCCGAGCGTCGTTTCAACCCTCGAGCCCCAGTGGCCCGGTGTTGGGGATCTACGTCTGTAGGCCCTTAAAAGCAGTGGCGGACCCGCGTGGCCCTTCCTT-GCGTAGTAGTTACAGC-TCGCATCGGAGTCCCGCAGGCG--CTTGCCTCTAAACCCCCTACAAGCCCGCCTCGTGCGGCAAC--------------------------------------------------------------------------------------------------------------
>Verticillium_dahliae_PD323_HQ206719
GTAACAAGGTCTCCGTTGGTGAACCAGCGGAGGGATCATTACCGAGTA--TCTACTCATAACCCTTTGTGAACCATA----TTGTTGCTTCGGCGGCTCGTTCT-----GCGAGCCCG-CCGGTCCATCAGTCTCTCTGTTTATA-CCAACGATACTTCTGAGTGTTCTTAGCGAACTATTAAAACTTTTAACAACGGATCTCTTGGCTCTAGCATCGATGAAGAACGCAGCGAAACGCGATATGTAGTGTGAATTGCAGAATTCAGTGAATCATCGAATCTTTGAACGCACATGGCGCCTTCCAGTATCCTGGGAGGCATGCCTGTCCGAGCGTCGTTTCAACCCTCGAGCCCCAGTGGCCCGGTGTTGGGGATCTACGTCTGTAGGCCCTTAAAAGCAGTGGCGGACCCGCGTGGCCCTTCATT-GCGTAGTAGTTACAGC-TCGCATCGGAGTCCCGCAGGCG--CTTGCCTCTAAACCCCCTACAAGCCCGCCTCGTGCGGCAAC--------------------------------------------------------------------------------------------------------------
>Verticillium_dahliae_AF104926
GTAACAAGGTCTCCGTTGGTGAACCAGCGGAGGGATCATTACCGAGTA--TCTACTCATAACCCTTTGTGAACCATA----TTGTTGCTTCGGCGGCTCGTTCT-----GCGAGCCCG-CCGGTCCATCAGTCTCTCTGTTTATA-CCAACGATACTTCTGAGTGTTCTTAGCGAACTATTAAAACTTTTAACAACGGATCTCTTGGCTCTAGCATCGATGAAGAACGCAGCGAAACGCGATATGTAGTGTGAATTGCAGAATTCAGTGAATCATCGAATCTTTGAACGCACATGGCGCCTTCCAGTATCCTGGGAGGCATGCCTGTCCGAGCGTCGTTTCAACCCTCGAGCCCCAGTGGCCCGGTGTTGGGGATCTACGTCTGTAGGCCCTTAAAAGCAGTGGCGGACCCGCGTGGCCCTTCCTT-GCGTAGTAGTTACAGC-TCGCATCGGAGTCCCGCAGGCG--CTTGCCTCTAAACCCCCTACAAGCCCGCCTCGTGCGGCAACGGTTGACCTCGGATCAGGTAGGAATACCCGCTGAACTTAAGCATATCAATAAGCGGAGGAAAAGAAACCAACAGGGATTGCCTTAGTAACGGCGAGTGAAGCGGCAACAG
>Verticillium_longisporum_strain_PD348_HQ206738
GTAACAAGGTCTCCGTTGGTGAACCAGCGGAGGGATCATTACCGAGTA--TCTACTCATAACCCTTTGTGAACCATA----TTGTTGCTTCGGCGGCTCGTTCT-----GCGAGCCCG-CCGGTACATCAGTCTCTTTATTTATA-CCAACGATACTTCTGAGTGTTCTTAGCGAACCATTAAAACTTTTAACAACGGATCTCTTGGCTCTAGCATCGATGAAGAACGCAGCGAAACGCGATATGTAGTGTGAATTGCAGAATTCAGTGAATCATCGAATCTTTGAACGCACATGGCGCCTTCCAGTATCCTGGGAGGCATGCCTGTCCGAGCGTCGTTTCAACCCTCGAGCCCCAGTGGCCCGGTGTTGGGGATCTACGTCTGTAGGCCCTTAAAAGCAGTGGCGGACCCGCGTGGCCCTTCCTT-GCGTAGTAATTACAGC-TCGCATCGGAGTCCCGCAGGCA--CTTGCCTCTAAACCCCCTACAAGCCCGCCTCGTGCGGCAAC--------------------------------------------------------------------------------------------------------------
>Verticillium_longisporum_strain_PD589_HQ206832
GTAACAAGGTCTCCGTTGGTGAACCAGCGGAGGGATCATTACCGAGTA--TCTACTCATAACCCTTTGTGAACCATA----TTGTTGCTTCGGCGGCTCGTTCT-----GCGAGCCCG-CCGGTCCATCAGTCTCTCTGTTTATA-CCAACGATACTTCTGAGTGTTCTTAGCGAACTATTAAAACTTTTAACAACGGATCTCTTGGCTCTAGCATCGATGAAGAACGCAGCGAAACGCGATATGTAGTGTGAATTGCAGAATTCAGTGAATCATCGAATCTTTGAACGCACATGGCGCCTTCCAGTATCCTGGGAGGCATGCCTGTCCGAGCGTCGTTTCAACCCTCGAGCCCCAGTGGCCCGGTGTTGGGGATCTACGTCTGTAGGCCCTTAAAAGCAGTGGCGGACCCGCGTGGCCCTTCCTT-GCGTAGTAGTTACAGC-TCGCATCGGAGTCCCGCAGGCG--CTTGCCTCTAAACCCCCTACAAGCCCGCCTCGTGCGGCAAC--------------------------------------------------------------------------------------------------------------
>Verticillium_alfalfae_PD338_HQ206733
GTAACAAGGTCTCCGTTGGTGAACCAGCGGAGGGATCATTACCGAGTA--TCTACTCATAACCCTTTGTGAACCATA----TTGTTGCTTCGGCGGCTCGTTCT-----GCGAGCCCG-CCGGTACATCAGTCTCTTTATTTATA-CCAACGATACTTCTGAGTGTTCTTAGCGAACTATTAAAACTTTTAACAACGGATCTCTTGGCTCTAGCATCGATGAAGAACGCAGCGAAACGCGATATGTAGTGTGAATTGCAGAATTCAGTGAATCATCGAATCTTTGAACGCACATGGCGCCTTCCAGTATCCTGGGAGGCATGCCTGTCCGAGCGTCGTTTCAACCCTCGAGCCCCAGTGGCCCGGTGTTGGGGATCTACGTCTGTAGGCCCTTAAAAGCAGTGGCGGACCCGCGTGGCCCTTCCTT-GCGTAGTAATTACAGC-TCGCATCGGAGTCCCGCAGGCA--CTTGCCTCTAAACCCCCTACAAGCCCGCCTCGTGCGGCAAC--------------------------------------------------------------------------------------------------------------
>Verticillium_alfalfae_PD683_JN187991
GTAACAAGGTCTCCGTTGGTGAACCAGCGGAGGGATCATTACCGAGTA--TCTACTCATAACCCTTTGTGAACCATA----TTGTTGCTTCGGCGGCTCGTTCT-----GCGAGCCCG-CCGGTACATCAGTCTCTTTATTTATA-CCAACGATACTTCTGAGTGTTCTTAGCGAACTATTAAAACTTTTAACAACGGATCTCTTGGCTCTAGCATCGATGAAGAACGCAGCGAAACGCGATATGTAGTGTGAATTGCAGAATTCAGTGAATCATCGAATCTTTGAACGCACATGGCGCCTTCCAGTATCCTGAGAGGCATGCCTGTCCGAGCGTCGTTTCAACCCTCGAGCCCCAGTGGCCCGGTGTTGGGGATCTACGTCTGTAGGCCCTTAAAAGCAGTGGCGGACCCGCGTGGCCCTTCCTT-GCGTAGTAATTACAGC-TCGCATCGGAGTCCCGCAGGCA--CTTGCCTCTAAACCCCCTACAAGCCCGCCTCGTGCGGCAAC--------------------------------------------------------------------------------------------------------------
>Verticillium_nonalfalfae_strain_PD592_JN187973
GTAACAAGGTCTCCGTTGGTGAACCAGCGGAGGGATCATTACCGAGTA--TCTACTCATAACCCTTTGTGAACCATA----TTGTTGCTTCGGCGGCTCGTTCT-----GCGAGCCCG-CCGGTACATCAGTCTCTTTATTCATA-CCAACGATACTTCTGAGTGTTCTTAGCGAACTATTAAAACTTTTAACAACGGATCTCTTGGCTCTAGCATCGATGAAGAACGCAGCGAAACGCGATATGTAGTGTGAATTGCAGAATTCAGTGAATCATCGAATCTTTGAACGCACATGGCGCCTTCCAGTATCCTGGGAGGCATGCCTGTCCGAGCGTCGTTTCAACCCTCGAGCCCCAGTGGCCCGGTGTTGGGGATCTACGTCTGTAGGCCCTTAAAAGCAGTGGCGGACCCGCGTGGCCCTTCCTT-GCGTAGTAATTACAGC-TCGCATCGGAGTCCCGCAGGCA--CTTGCCTCTAAACCCCCTACAAGCCCGCCTCGTGCGGCAAC--------------------------------------------------------------------------------------------------------------
>Verticillium_nubilum_strain_PD621_HQ206852
GTAACAAGGTCTCCGTTGGTGAACCAGCGGAGGGATCATTACCGAGTA--TCTACTCATAACCCTTTGTGAACCATA----TTGTTGCTTCGGCGGCTCGTTCT-----GCGAGCCCG-CCGGTACATCAGTCTCTTTATTTATA-CCAACGATACTTCTGAGTGTTCTTAGCGAACTATTAAAACTTTTAACAACGGATCTCTTGGCTCCAGCATCGATGAAGAACGCAGCGAAACGCGATATGTAGTGTGAATTGCAGAATTCAGTGAATCATCGAATCTTTGAACGCACATGGCGCCTTCCAGTATCCTGGGAGGCATGCCTGTCCGAGCGTCGTTTCAACCCTCGAGCCCCAGTGGCCCGGTGTTGGGGATCTACTTCCGTAGGCCCTTAAAAGCAGTGGCGGACCCGCGTGGCCCTTCCTT-GCGTAGTAATTACAGC-TCGCATCGGAGTCCCGTAGGCA--CTTGCCTCTAAACCCCCTACAAGCCCGCCTCGTGCGGCAAC--------------------------------------------------------------------------------------------------------------
>Verticillium_albo-atrum_strain_PD670_JN187990
GTAACAAGGTCTCCGTTGGTGAACCAGCGGAGGGATCATTACCGAGTA--TCTACTCATAACCCTTTGTGAACCAAA----TTGTTGCTTCGGCGGCTCGTCCG------CGAGCCCG-CCGGTACATCAGTCTCTATATTTTTA-CCAACGATACTTCTGAGTGTTCTTA-CGAACTATTAAAACTTTTAACAACGGATCTCTTGGCTCTAGCATCGATGAAGAACGCAGCGAAACGCGATATGTAGTGTGAATTGCAGAATTCAGTGAATCATCGAATCTTTGAACGCACATGGCGCCTTCCAGTATCCTGGGAGGCATGCCTGTCCGAGCGTCGTTTCAACCCTCGAGCCCTAGTGGCCCGGTGTTGGGGATCTACTTCTGTAGGCCCTTAAAATCAGTGGCGGACCCGCGTGGCCCTTCCTT-GCGTAGTAATTTTCGC-TCGCATCGGAGTCCCGTAGGCA--CCAGCCTCTAAACCCCCTACAAGCCCGTCTCGTACGGCAAC--------------------------------------------------------------------------------------------------------------
>Verticillium_zaregamsianum_strain_PD586_JN187972
GTAACAAGGTCTCCGTTGGTGAACCAGCGGAGGGATCATTACCGAGTA--TCTACTCATAACCCTTTGTGAACCATA----TTGTTGCTTCGGCGGCTCGTCCG------CGAGCCCG-CCGGTACATCAGTCTCTTTATTTTTA-CCAACGATACTTCTGAGTGTTCTTA-CGAACTATTAAAACTTTTAACAACGGATCTCTTGGCTCTAGCATCGATGAAGAACGCAGCGAAACGCGATATGTAGTGTGAATTGCAGAATTCAGTGAATCATCGAATCTTTGAACGCACATGGCGCCTTCCAGTATCCTGGGAGGCATGCCTGTCCGAGCGTCGTTTCAACCCTCGAGCCCCAGTGGCCCGGTGTTGGGGATCTACTTCCGTAGGCCCTTAAAAGCAGTGGCGGACCCGCGTGGCCCTTCCTT-GCGTAGTAATTTTCGC-TCGCATCGGAGTCCCGCAGGCA--CCAGCCTCTAAACCCCCTACAAGCCCGCCTCGTGCGGCAAC--------------------------------------------------------------------------------------------------------------
>Verticillium_zaregamsianum_strain_PD739_JN188008
GTAACAAGGTCTCCGTTGGTGAACCAGCGGAGGGATCATTACCGAGTA--TCTACTCATAACCCTTTGTGAACCATA----TTGTTGCTTCGGCGGCTCGTCCG------CGAGCCCG-CCGGTACATCAGTCTCTTTATTTTTA-CCAACGATACTTCTGAGTGTTCTTAGCGAACTATTAAAACTTTTAACAACGGATCTCTTGGCTCTAGCATCGATGAAGAACGCAGCGAAACGCGATATGTAGTGTGAATTGCAGAATTCAGTGAATCATCGAATCTTTGAACGCACATGGCGCCTTCCAGTATCCTGGGAGGCATGCCTGTCCGAGCGTCGTTTCAACCCTCGAGCCCCTGTGGCCCGGTGTTGGGGATCTACTTCCGTAGGCCCTTAAAAGCAGTGGCGGACCCGCGTGGCCCTTCCTT-GCGTAGTAATTTTCGC-TCGCATCGGAGTCCCGCAGGCA--CCAGCCTCTAAACCCCCTACAAGCCCGCCTCGTGCGGCAAC--------------------------------------------------------------------------------------------------------------
>Verticillium_isaacii_strain_PD341_JN187963
GTAACAAGGTCTCCGTTGGTGAACCAGCGGAGGGATCATTACCGAGTA--TCTACTCATAACCCTTTGTGAACCATA----TTGTTGCTTCGGCGGCTCGTCCG------CGAGCCCG-CCGGTACATCAGTCTCTTTATTTTTA-CCAACGATACATCTGAGTGTTCTTAGCGAACTATTAAAACTTTTAACAACGGATCTCTTGGCTCTAGCATCGATGAAGAACGCAGCGAAACGCGATATGTAGTGTGAATTGCAGAATTCAGTGAATCATCGAATCTTTGAACGCACATGGCGCCTTCCAGTATCCTGGGAGGCATGCCTGTCCGAGCGTCGTTTCAACCCTCGAGCCCTAGTGGCCCGGTGTTGGGGATCTACTTCTGTAGGCCCTTAAAAGCAGTGGCGGACCCGCGTGGCCCTTCCTT-GCGTAGTAATTTTCGC-TCGCATCGGAGTCCCGCAGGCA--CCAGCCTCTAAACCCCCTACAAGCCCGCCTCGTGCGGCAAC--------------------------------------------------------------------------------------------------------------
>Verticillium_klebahnii_strain_PD347_JN187965
GTAACAAGGTCTCCGTTGGTGAACCAGCGGAGGGATCATTACCGAGTA--TCTACTCATAACCCTTTGTGAACCATA----TTGTTGCTTCGGCGGCTCGTCCG------CGAGCCCG-CCGGTACATCAGTCTCTTTATTTTTA-CCAACGATACATCTGAGTGTTCTTAGCGAACTATTAAAACTTTTAACAACGGATCTCTTGGCTCTAGCATCGATGAAGAACGCAGCGAAACGCGATATGTAGTGTGAATTGCAGAATTCAGTGAATCATCGAATCTTTGAACGCACATGGCGCCTTCCAGTATCCTGGGAGGCATGCCTGTCCGAGCGTCGTTTCAACCCTCGAGCCCTAGTGGCCCGGTGTTGGGGATCTACCTCTGTAGGCCCTTAAAAGCAGTGGCGGACCCGCGTGGCCCTTCCTT-GCGTAGTAATTTTCGC-TCGCATCGGAGTCCCGCAGGCA--CCAGCCTCTAAACCCCCTACAAGCCCGCCTCGTGCGGCAAC--------------------------------------------------------------------------------------------------------------
>Verticillium_klebahnii_strain_PD407_JN187968
GTAACAAGGTCTCCGTTGGTGAACCAGCGGAGGGATCATTACCGAGTA--TCTACTCATAACCCTTTGTGAACCATA----TTGTTGCTTCGGCGGCTCGTCCG------CGAGCCCG-CCGGTACATCAGTCTCTTTATTTTTA-CCAACGATACATCTGAGTGTTCTTAGCGAACTATTAAAACTTTTAACAACGGATCTCTTGGCTCTAGCATCGATGAAGAACGCAGCGAAACGCGATATGTAGTGTGAATTGCAGAATTCAGTGAATCATCGAATCTTTGAACGCACATGGCGCCTTCCAGTATCCTGGGAGGCATGCCTGTCCGAGCGTCGTTTCAACCCTCGAGCCCTAGTGGCCCGGTGTTGGGGATCTACTTCTGTAGGCCCTTAAAAGCAGTGGCGGACCCGCGTGGCCCTTCCTT-GCGTAGTAATTTTCGC-TCGCATCGGAGTCCCGCAGGCA--CCAGCCTCTAAACCCCCTACAAGCCCGCCTCGTGCGGCAAC--------------------------------------------------------------------------------------------------------------
>Verticillium_tricorpus_strain_PD593_JN187974
GTAACAAGGTCTCCGTTGGTGAACCAGCGGAGGGATCATTACCGAGTA--TCTACTCATAACCCTTTGTGAACCATA----TTGTTGCTTCGGCGGCTCGTCCG------CGAGCCCG-CCGGTACATCAGTCTCTTTATTTTTA-CCAACGATACTTCTGAGTGTTCTTAGCGAACTATTAAAACTTTTAACAACGGATCTCTTGGCTCTAGCATCGATGAAGAACGCAGCGAAACGCGATATGTAGTGTGAATTGCAGAATTCAGTGAATCATCGAATCTTTGAACGCACATGGCGCCTTCCAGTATCCTGGGAGGCATGCCTGTCCGAGCGTCGTTTCAACCCTCGAGCCCTAGTGGCCCGGTGTTGGGGATCTACTTCTGTAGGCCCTTAAAAGCAGTGGCGGACCCGCGTGGCCCTTCCTT-GCGTAGTAATTTTCGC-TCGCATCGGAGTCCCGCAGGCA--CTAGCCTCTAAACCCCCTACAAGTCCGCCTTGTGCGGCAAC--------------------------------------------------------------------------------------------------------------
>Gibellulopsis_nigrescens_strain_PD595_JN187976
GTAACAAGGTCTCCGTTGGTGAACCAGCGGAGGGATCATTACCGAGTACTATAACTCATAACCCTTTGTGAACCTTTATACCTGTTGCTTCGGCGGCGCGCCTCCCGGGGCGTGCCCGCCGGCATTATCAGAATCTCTGTTCGAACCCGACGATACATCTGAGTGTTCTAAGCGAACTGTTAAAACTTTCAACAACGGATCTCTTGGCTCCAGCATCGATGAAGAACGCAGCGAAACGCGATATGTAATGTGAATTGCAGAATTCAGTGAATCATCGAATCTTTGAACGCACATGGCGCCTTCCAGTATCCTGGGAGGCATGCCTGTCCGAGCGTCGTTTCAACCCTCGAGCCCCCGTGGCCCGGCGTTGGGGATCTGCCCAGGCAGTCCCCGAAAACCAGTGGCGGACCCGTTGGGCCCTTCCTTTGCGTAGTAACATCTGCCTCGCATCGGGAGCCTGCGGGCTATCCGGCCTCTAAACCCCCCTCAAGCCCG-CTCCGGCGGCACC--------------------------------------------------------------------------------------------------------------
>Dr
-------------------------------------------------------------------------------------------------------------------------------------------------------------------------------------------------------------------------------------------------------------------------------------------------------------------------------------------------------------------------------------------------------------------------------------------------------------------------------------------------------------------------------------------------------------------------------------------------------------------------CGAGTGAAGCGGCAACAG
>Df
-----------------------------------------------------------------------------------------------------------------------CCGGTCCATCAGTCTCTCTG------------------------------------------------------------------------------------------------------------------------------------------------------------------------------------------------------------------------------------------------------------------------------------------------------------------------------------------------------------------------------------------------------------------------------------------------------------------------------------------------
