# Supplementary material for: Identification and Differentiation of Verticillium Species and V. longisporum Lineages by Simplex and Multiplex PCR Assays
Source: PLoS One. 2013 Jun 18;8(6):e65990. doi: 10.1371/journal.pone.0065990 (PMC3688845; doi:10.1371/journal.pone.0065990)
Supplement: Alignment S5 — FASTA text file with TS alignment used for primer design, primer sites are indicated. Sequence accession numbers are given as part of sequence names for sequences in public databases. (TXT) [file pone.0065990.s013.txt]

>Verticillium_dahliae_PD322_HQ414909
AGAACAGGGTGAGTTGAGTCCAGCCTCCATTT-GCCCCTC-TCCCC--AATCGCGGGGCACTTTTTCCTCTGCCCC-------CGC-CACCGAACACACCACGCACGACGACATG-------------GTCTCGAGAG-CCCACAAGCTCAAG--TCGAGGGGAAG-ACATGACTGAC---ATAGCGATGACAGTCAGCCCTCGTGACCTATGTCACCGCCGGCTTTCCCACGGCCGAGGAGACGCCCGATATCCTCCTCGCCATGGAGAAGGGTGGAGCTGGTGAGTCTTA-ACAATGGACC-AGCCCTCGATA-AGACTTCTCA-------TCCTGACAC---AGCC-----AGATATCCTCGAGCTCGGCGCGCCCTTCACAGACCCTATCGCCGACGGCCCGACCATTCAGACCTCCAACACAATTGCTCTGCAAAATGGCGTCACGATCGAGTCCACACTGAAGATGGTCAAGGATGCGAGGAGTAAGGGCCTCAAGGCGCCGGTTCTGCTGATGGGATACTACAACCCTCTCCTGAGTTACGGCGAGGAGAGGCTCCTCAACGACTGCGCTGACAGCGGCGTCAACGC------------------------------------------------------------------------------------------------------------------------------------------------------------------------------------------------------------------------------------------------------------------------------------------------------------------------------------------------------------------------------------------------------------------------------------------------------------------------------------------------------------------------------------------------------------------------------------------------------------------------------------------------------------------------------------------------------------------------------------------------------------------------------------------------------------------------------------------------------------------------------------------------------
>Verticillium_dahliae_PD327_HQ414913
AGAACAGGGTGAGTTGAGTCCAGCCTCCATTT-GCCCCTC-TCCCC--AATCGCGGGGCACTTTTTCCTCTGCCCC-------CGC-CACCGAACACACCACGCACGACGGCATG-------------GTCTCGAGAG-CCCACAAGCTCAAG--TCGACGGGAAG-ACATGACTGAC---ATAGCGATGACAGTCAGCCCTCGTGACCTATGTCACCGCCGGCTTTCCCACGGCCGAGGAGACGCCCGATATCCTCCTCGCCATGGAGAAGGGTGGAGCTGGTGAGTCTTG-ACGATGGACC-AGCCCTCGATA-AGACTTCTCA-------TCCTGACAC---AGCC-----AGATATCCTCGAGCTCGGCGCGCCCTTCACAGACCCTATCGCCGACGGCCCGACCATTCAGACCTCCAACACAATTGCTCTGCAAAATGGCGTCACGATCGAGTCCACACTGAAGATGGTCAAGGATGCGAGGAGTAAGGGCCTCAAGGCGCCGGTTCTGCTGATGGGATACTACAACCCTCTCCTGAGTTACGGCGAGGAGAGGCTCCTCAACGACTGCGCTGACAGCGGCGTCAACGC------------------------------------------------------------------------------------------------------------------------------------------------------------------------------------------------------------------------------------------------------------------------------------------------------------------------------------------------------------------------------------------------------------------------------------------------------------------------------------------------------------------------------------------------------------------------------------------------------------------------------------------------------------------------------------------------------------------------------------------------------------------------------------------------------------------------------------------------------------------------------------------------------
>Verticillium_dahliae_PD331_HQ414915
AGAACAGGGTGAGTTGAGTCCAGCCTCCATTT-GCCCCTC-TCCCC--AATCGCGGGGCACTTTTTCCTCTGCCCC-------CGC-CACCGAACACACCACGCACGACGGCATG-------------GTCTCGAGAG-CCCACAAGCTCAAG--TCGACGGGAAG-ACATGACTGAC---ATAGCGATGACAGTCAGCCCTCGTGACCTATGTCACCGCCGGCTTTCCCACGGCCGAGGAGACGCCCGATATCCTCCTCGCCATGGAGAAGGGTGGAGCTGGTGAGTCTTG-ACGATGGACC-AGCCCTCGATA-AGACTTCTCA-------TCCTGACAC---AGCC-----AGATATCCTCGAGCTCGGCGCGCCCTTCACAGACCCTATCGCCGACGGCCCGACCATTCAGACCTCCAACACAATTGCTCTGCAAAATGGCGTCACGATCGAGTCCACACTAAAGATGGTCAAGGATGCGAGGAGTAAGGGCCTCAAGGCGCCGGTTCTGCTGATGGGATACTACAACCCGCTCCTGAGTTACGGCGAGGAGAGGCTCCTCAACGACTGCGCTGACAGCGGCGTCAACGGCTTCATCGTGGTCGATCTGCCTCCCGC---------------------------------------------------------------------------------------------------------------------------------------------------------------------------------------------------------------------------------------------------------------------------------------------------------------------------------------------------------------------------------------------------------------------------------------------------------------------------------------------------------------------------------------------------------------------------------------------------------------------------------------------------------------------------------------------------------------------------------------------------------------------------------------------------------------------------------------------------------------------------
>Verticillium_dahliae_PD502_HQ414930
AGAACAGGGTGAGTTGAGTCCAGCCTCCATTT-GCCCCTC-TCCCC--AATCGCGGGGCACTTTTTCCTCTGCCCC-------CGC-CACCGAACACACCACGCACGACGGCATG-------------GTCTCGAGAG-CCCACAAGCTCAAG--TCGACGGGAAG-ACATGACTGAC---ATAGCGATGACAGTCAGCCCTTGTGACCTATGTCACCGCCGGCTTTCCCACGGCCGAGGAGACGCCCGATATCCTCCTCGCCATGGAGAAGGGTGGAGCTGGTGAGTCTTG-ACGATGGACC-AGCCCTCGATA-AGACTTCTCA-------TCCTGACAC---AGCC-----AGATATCCTCGAGCTCGGCGCGCCCTTCACAGACCCTATCGCCGACGGCCCGACCATTCAGACCTCCAACACAATTGCTCTGCAAAATGGCGTCACGATCGAGTCCACACTGAAGATGGTCAAGGATGCGAGGAGTAAGGGCCTCAAGGCGCCGGTTCTGCTGATGGGATACTACAACCCTCTCCTGAGTTACGGCGAGGAGAGGCTCCTCAACGACTGCGCTGACAGCGGCGTCAACGGCTTCATCGTGGTCGATCTGCCTCCCGC---------------------------------------------------------------------------------------------------------------------------------------------------------------------------------------------------------------------------------------------------------------------------------------------------------------------------------------------------------------------------------------------------------------------------------------------------------------------------------------------------------------------------------------------------------------------------------------------------------------------------------------------------------------------------------------------------------------------------------------------------------------------------------------------------------------------------------------------------------------------------
>Verticillium_dahliae_PD656_HQ414972
AGAACAGGGTGAGTTGAGTCCAGCCTCCATTT-GCCCCTC-TCCCC--AATCGCGGGGCACTTTTTCCTCTGCCCC-------CGC-CACCGAACACACCACGCACGACGGCATG-------------GTCTCGAGAG-CCCACAAGCTCAAG--TCGACGGGAAG-ACATGACTGAC---ATAGCGATGACAGTCAGCCCTCGTGACCTATGTCACCGCCGGCTTTCCCACGGCCGAGGAGACGCCCGATATCCTCCTCGCCATGGAGAAGGGTGGAGCTGGTGAGTCTTG-ACGATGGACC-AGCCCTCGATA-AGACTTCTCA-------TCCTGACAC---AGCC-----AGATATCCTCGAGCTCGGCGCGCCCTTCACAGACCCTATCGCCGACGGCCCGACCATTCAGACCTCCAACACAATTGCTCTGCAAAATGGCGTCACGATCGAGTCCACACTAAAGATGGTCAAGGATGCGAGGAGTAAGGGCCTCAAGGCGCCGGTTCTGCTGATGGGATACTACAACCCTCTCCTGAGTTACGGCGAGGAGAGGCTCCTCAACGACTGCGCTGACAGCGGCGTCAACGGCTTCATCGTGGTCGATCTGCCTCCCGC---------------------------------------------------------------------------------------------------------------------------------------------------------------------------------------------------------------------------------------------------------------------------------------------------------------------------------------------------------------------------------------------------------------------------------------------------------------------------------------------------------------------------------------------------------------------------------------------------------------------------------------------------------------------------------------------------------------------------------------------------------------------------------------------------------------------------------------------------------------------------
>Verticillium_dahliae_VDAG_01254
AGAACAGGGTGAGTTGAGTCCAGCCTCCATTT-GCCCCTC-TCCCC--AATCGCGGGGCACTTTTTCCTCTGCCCC-------CGC-CACCGAACACACCACGCACGACGACATG-------------GTCTCGAGAG-CCCACAAGCTCAAG--TCGAGGGGAAG-ACATGACTGAC---ATAGCGATGACAGTCAGCCCTCGTGACCTATGTCACCGCCGGCTTTCCCACGGCCGAGGAGACGCCCGATATCCTCCTCGCCATGGAGAAGGGTGGAGCTGGTGAGTCTTA-ACAATGGACC-AGCCCTCGATA-AGACTTCTCA-------TCCTGACAC---AGCC-----AGATATCCTCGAGCTCGGCGCGCCCTTCACAGACCCTATCGCCGACGGCCCGACCATTCAGACCTCCAACACAATTGCTCTGCAAAATGGCGTCACGATCGAGTCCACACTGAAGATGGTCAAGGATGCGAGGAGTAAGGGCCTCAAGGCGCCGGTTCTGCTGATGGGATACTACAACCCTCTCCTGAGTTACGGCGAGGAGAGGCTCCTCAACGACTGCGCTGACAGCGGCGTCAACGGCTTCATCGTGGTCGATCTGCCTCCCGAGGAGGCCGTCTCGTTCCGCAAGCTTTGCAACAAGGGACAGTACGTCATGGATACCTGTCCTCGGGGTTTTTGAAGTCTTTGGCCGTTGTACTGACACCCAGCAGGCTCTCCTATGTTCCCCTGATCGCGCCCGCCACGTCTGACGCCCGCATGAAGATTCTCTGCCAGCTCGCCGACTCGTTCATCTACGTCGTTTCCCGCCAAGGCGTCACCGGTGCCCTCGGCTCCCTGAACGCCAACCTCCCCGAACTCATCTCCCGCGTGAAGAAGTACAGCGGCGACAAGCCCGCCGCTGTCGGCTTTGGCGTCAGTACCCGCGAACACTTCCAGAGCCTCGCTACCCTCTCCGATGGTGTCGTCGTCGGCAGCCAGATCATCACGACCCTGCAGAAGGCCACCCCTGAGAACCGCCTCAAGGACCTCGAGGAGTACTGCGCCTATCTCGGCGGCCGCAGGCCCGAGGCCGCGAACGAGACGACGCGCGAAGTCGGCATCGTTGAGGCCATTGCCGATGCCAAGGCTCCCGAGGCCGTTCCTACCGTATCCGCAACCATCACTGCCGAGCAGGACAGCGACCTTGTCGCGCAGCTCGCCGCCATGCACGGCAAGATTCCCGAACGCTTTGGCGAGTTCGGTGGGCAGTACGTACCAGAGAGTTTGATGGACTGCCTGTCTGAGCTCGAGGAGGGCTTCAACAAGATCAACAACGACCCCAAGTTCTGGGAGGAGTACAGGTCCTACTACGACTACATGGGCCGACCTGGCCACCTGCACCTCGCTGAGCGCCTGACAGAGCACGCTGGAGGTGCCAACATTTGGTTGAAGCGTGAGGATCTCAACCAC
>NoNuR
--------------------------------------------------------------------------------------------------------------------------------------------------------------------------------------------------------------------------------------------------------------------------------------------------------------------------------------------------------------------------------------------------------------------------------------------------------------------------------------------------------------------------------------------------------------------------------------------------------------------------------------------------------------------------------------------------------------------------------------------------------------------------------------------------------------------------------------------------------------------------------------------------------------------------------------------------------------------------------------------------------------------------------------------------------------------------------------------------------------------------------------------------------------------------------------------------------------------------------------------------------------------------------------------------------------------------------------------------------------------------------------------------------------------------------------------------------------------------------------------------GAAGCGTGAGGATCTCAACCAC
>Verticillium_longisporum_d1_PD588_HQ414941
AGAACAGGGTGAGTTGAGTCCAGCCTCCATTT-GCCCCTC-TCCCC--AATCGCGGGGCACTTTTTCCTCTGCCCC-------CGC-CACCGAACACACCACGCACGACGGCATG-------------GTCTTGAGAG-CCCACAAGCTCAAG--TCGACGGGAAG-ACATGACTGAC---ATGGCAATGACAGTCAGCCCTCGTGACCTATGTCACCGCCGGCTTTCCCACGGCCGAGGAGACGCCCGATATCCTCCTCGCCATGGAGAAGGGTGGAGCTGGTGAGTCTTG-ACGATGGACC-AGCCCTCGATA-AGACTTCTCA-------TCCTGACAC---AGCC-----AGATATCCTCGAGCTCGGCGCGCCCTTCACAGACCCTATCGCCGACGGCCCGACCATTCAGACCTCCAACACAATTGCTCTGCAAAATGGCGTCACGATCGAGTCCACACTGAAGATGGTCAAGGATGCGAGGAGTAAGGGCCTCAAGGCGCCGGTTCTGCTGATGGGATACTACAACCCTCTCCTGAGTTACGGCGAGGAGAGGCTCCTCAACGACTGCGCTGACAGCGGCGTCAACGGCTTCATCGTGGTCGATCTGCCTCCCG----------------------------------------------------------------------------------------------------------------------------------------------------------------------------------------------------------------------------------------------------------------------------------------------------------------------------------------------------------------------------------------------------------------------------------------------------------------------------------------------------------------------------------------------------------------------------------------------------------------------------------------------------------------------------------------------------------------------------------------------------------------------------------------------------------------------------------------------------------------------------
>Verticillium_longisporum_d2_PD402_HQ414927
AGAACAGGGTGAGTTGAGTCCAGCCTCCATTT-GCCCCTC-TCCCC--AATCGCGGGGCACTTTTTCCTCTGCCCC-------CGC-CACCGAACACACCACGCACGACGGCATG-------------GTCTCGAGAG-CCCACAAGCTCAAG--TCGACGGGAAG-ACATGACTGAC---ATAGCGATGACAGTCAGCCCTCGTGACCTATGTCACCGCCGGCTTTCCCACGGCCGAGGAGACGCCCGATATCCTCCTCGCCATGGAGAAGGGTGGAGCTGGTGAGTCTTG-ACGATGGACC-AGCCCTCGATA-AGACTTCTCA-------TCCTGACAC---AGCC-----AGATATCCTCGAGCTCGGCGCGCCCTTCACAGACCCTATCGCCGACGGCCCGACCATTCAGACCTCCAACACAATTGCTCTGCAAAATGGCGTCACGATCGAGTCCACACTGAAGATGGTCAAGGATGCGAGGAGTAAGGGCCTCAAGGCGCCGGTTCTGCTGATGGGATACTACAACCCTCTCCTGAGTTACGGCGAGGAGAGGCTCCTCAACGACTGCGCTGACAGCGGCGTCAACGGCTTCATCGTGGTCGATCTGCCTCCCG----------------------------------------------------------------------------------------------------------------------------------------------------------------------------------------------------------------------------------------------------------------------------------------------------------------------------------------------------------------------------------------------------------------------------------------------------------------------------------------------------------------------------------------------------------------------------------------------------------------------------------------------------------------------------------------------------------------------------------------------------------------------------------------------------------------------------------------------------------------------------
>Verticillium_longisporum_d3_PD589_HQ414943
-------------------------------------------------------------------------------------------------------------------------------------GAGAG-CCCACAAGCTCAAG--TCGACGGGAAG-ACATGACTGAC---ATAGCGATGACAGTCAGCCCTCGTGACCTATGTCACCGCCGGCTTTCCCACGGCCGAGGAGACGCCCGATATCCTCCTCGCCATGGAGAAGGGTGGAGCTGGTGAGTCTTG-ACGATGGACC-AGCCCTCGATA-AGACTTCTCA-------TCCTGACAC---AGCC-----AGATATCCTCGAGCTCGGCGCGCCCTTCACAGACCCTATCGCCGACGGCCCGACCATTCAGACCTCCAACACAATTGCTCTGCAAAATGGCGTCACGATCGAGTCCACACTAAAGATGGTCAAGGATGCGAGGAGTAAGGGCCTCAAGGCGCCGGTTCTGCTGATGGGATACTACAACCCGCTCCTGAGTTACGGCGAGGAGAGGCTCCTCAACGACTGCGCTGACAGCGGCGTCAACGGCTTCATCGTGGTCGATCTGCCTCCCGC---------------------------------------------------------------------------------------------------------------------------------------------------------------------------------------------------------------------------------------------------------------------------------------------------------------------------------------------------------------------------------------------------------------------------------------------------------------------------------------------------------------------------------------------------------------------------------------------------------------------------------------------------------------------------------------------------------------------------------------------------------------------------------------------------------------------------------------------------------------------------
>Verticillium_longisporum_a1_PD588_HQ414940
AGAACAGGGTGAGTCGAGTCCGGCCTCCATCT-GCCCCTCGTCCCCCAAATCGCGGGGCACTTTTTTCTCT-CCCC-------CGC-CACCGAACACACCACGCACGACGGCATT-------------GCCTCGAGAG-TCCATAAGCTCAAG--TCGACGGGAAA-ATATGACTGAC---ATACCGATGACAGTCAGCCCTCGTGACTTATGTCACCGCCGGCTTTCCTACGGCCGAGGAGACGCCTGATATTCTCCTCGCCATGGAGAAGGGTGGAGCTGGTGAGTCTTG-ACGATGGACC-AGCCCTCAATA-AGACTTTTCA-------TCCTAACAT---GGTC-----AGATATCCTCGAGCTCGGCGCGCCCTTCACCGACCCTATCGCCGACGGCCCGACCATTCAGACCTCAAACACAATTGCTCTGCAAAATGGCGTCACGATCGAGTCCACACTGAAGATGGTCAAGGATGCGAGGAGTAAGGGCCTCAAGGCGCCGGTTCTGCTGATGGGATACTACAACCCTCTACTGAGTTACGGCGAGGAGAGGCTCCTCAACGACTGCGCTGACAGCGGCGTCAACGGCTTCATCGTGGTCGATTTGCCTCCCG----------------------------------------------------------------------------------------------------------------------------------------------------------------------------------------------------------------------------------------------------------------------------------------------------------------------------------------------------------------------------------------------------------------------------------------------------------------------------------------------------------------------------------------------------------------------------------------------------------------------------------------------------------------------------------------------------------------------------------------------------------------------------------------------------------------------------------------------------------------------------
>Verticillium_alfalfae_PD338_JN188024
AGAACAGGGTGAGTCGAGTCCCACCTCCATTT-GCCCCTCGTCCTCCAAATCGCGGGGCACTTTTTCCTTC-ACCC-------CGC-CACCGAACACACCACGCACGATGGCATG-------------GCCTCGAAAAATCCATCAGCTCTCG--TCGACGGGAAA-ACGTAACTGAC---A-AGCGATGACAGTCAGCCCTCGTGACATATGTCACCGCCGGCTTTCCTACGGCTGAGGAGACGCCTGATATTCTCCTCGCTATGGAGAAGGGTGGAGCTGGTGAGTCTTG-ACGATGGATC-AGTCCTCCATA-CGACTTT-GA-------TCCTGACAT---GGCC-----AGATATCCTCGAGCTCGGCGCGCCCTTCACAGACCCTATCGCCGACGGCCCGACCATTCAGACCTCCAACACAATTGCTCTGCAAAATGGCGTCACCATCGAGTCCACACTGAAGATGGTCAAGGATGCGAGGAGTAAGGGCCTCAAGGCGCCAGTTCTGCTGATGGGATACTACAACCCTCTCTTGAGTTACGGCGAGGAGAGGCTCCTCAACGACTGCGCTGACAGCGGCGTCAATGGCTTCATCGTTGTCGACCTGCCGCCCG----------------------------------------------------------------------------------------------------------------------------------------------------------------------------------------------------------------------------------------------------------------------------------------------------------------------------------------------------------------------------------------------------------------------------------------------------------------------------------------------------------------------------------------------------------------------------------------------------------------------------------------------------------------------------------------------------------------------------------------------------------------------------------------------------------------------------------------------------------------------------
>Verticillium_nonalfalfae_PD592_JN188035
AGAACAGGGTGAGTCGAGTCCCACCTCCATTT-GCCCCTCGTCCTCCCAATCGCGGGGCACTTTTTCCTTC-ACCC-------CGC-CACCGAACACACCACGCACGATGGCATG-------------GCCTCGAAAAATCCACCAGCTCTAG--TCGACGGGAAA-ACGTAACTGAC---A-AGCGATGACAGTCAGCCCTCGTGACATATGTCACCGCCGGCTTTCCTACGGCCGAGGAGACGCCTGATATTCTCCTCGCCATGGAGAAGGGTGGAGCTGGTGAGTCTTG-ACGATGGATC-AGCCCTCCATA-CGACTTT-T--------TCCTGACAT---GGCC-----AGATATCCTCGAGCTCGGCGCGCCCTTCACAGACCCTATCGCCGACGGCCCGACCATTCAGACCTCCAACACAATTGCTCTGCAAAATGGCGTCACCATCGAGTCCACACTGAAGATGGTCAAGGACGCGAGGAGTAAGGGCCTCAAGGCGCCAGTTCTGCTGATGGGATACTACAACCCTCTCTTGAGCTACGGCGAGGAGAGGCTCCTCAACGACTGCGCTGACAGCGGCGTCAACGGCTTCATCGTTGTCGATCTGCCGCCCG----------------------------------------------------------------------------------------------------------------------------------------------------------------------------------------------------------------------------------------------------------------------------------------------------------------------------------------------------------------------------------------------------------------------------------------------------------------------------------------------------------------------------------------------------------------------------------------------------------------------------------------------------------------------------------------------------------------------------------------------------------------------------------------------------------------------------------------------------------------------------
>Verticillium_nubilum_PD621_HQ414954
AGAACAGGGTGAGTCGAGTCACA----AGTTT-GCCCCTC-CTACC--AATCGCGGGGCACTTTTTCC----CCGA-------CGT-CACCAAA-ACACCA--AACGCCG-CAT--------------ATCACGATCGTGCCTTGGCGACGAA--GCTCAGAGACG-A-ATG-CTGAT---TACATGAATACAGTCAGCCCTCGTGACCTATGTCACTGCCGGCTTCCCCACGGCCGAGGAGACGCCCGACATTCTCCTCGCTATGGAGAAGGGTGGTGCTGGTAAGTCTTTCACG----ATGGTCCCCCTCGTTCATGCAATCAA-------TCCTAACAT---TGTC-----AGATATCCTCGAGCTCGGCGCCCCCTTCACCGACCCCATTGCCGACGGCCCCACCATTCAGACCTCTAACACAATCGCCCTGCAAAATGGCGTCACCATTCAGTCCACGCTGCAGATGGTCAAGGACGCCAGGAGTAAGGGCCTAAAGGCGCCTGTGCTGCTGATGGGATACTACAACCCTCTGCTGAGTTACGGAGAGGAGAGGCTTCTCACCGACTGCGCCGACTGTGGTGTCAATGGTTTCATCGTCGTTGATCTGCCTCCCGC---------------------------------------------------------------------------------------------------------------------------------------------------------------------------------------------------------------------------------------------------------------------------------------------------------------------------------------------------------------------------------------------------------------------------------------------------------------------------------------------------------------------------------------------------------------------------------------------------------------------------------------------------------------------------------------------------------------------------------------------------------------------------------------------------------------------------------------------------------------------------
>Verticillium_albo_atrum_PD670_JN188052
-GAACGC------------------------T-GCCCCTC-CTTC---AATCGCGGGGCACTTTTTT---T-CCACG------CCA-CATGTGCCACGACAACCACCAA------------------CATC--ACTTGCCTCCACGATGCATA--CCTCCGAGACCAAACCCGCTGAC-CAGATATGATCGCAGTCAGCGCTGGTGACCTATGTCACTGCCGGCTTCCCCACGGCCGCCGAGACCCCCGGCATTCTCCTGGCCATGGAGAAGGGTGGAGCTGGTGAGTCT-TCGTGATGCCGTACCCCCTCGCTT-TGACACCTCGA------GTCTAACAC---GACC-----AGATATCCTCGAGCTTGGCGCCCCCTTCACCGACCCTATTGCCGACGGTCCGACCATTCAGACTTCCAACACGATCGCCTTGAAAAATGGCGTGACCATTGAGTCCACCCTCAAGATGGTCAAGGATGCGAGGAGTCAGGGCCTCAAGGCGCCTGTCCTGCTGATGGGATACTACAACCCCCTGCTCAGCTACGGCGAGGAGAGGCTCCTTACCGA------------------------------------------------------------------------------------------------------------------------------------------------------------------------------------------------------------------------------------------------------------------------------------------------------------------------------------------------------------------------------------------------------------------------------------------------------------------------------------------------------------------------------------------------------------------------------------------------------------------------------------------------------------------------------------------------------------------------------------------------------------------------------------------------------------------------------------------------------------------------------------------------------------------------------
>Verticillium_zaregamsianum_PD586_JN188034
AGAACAGGGTGAGTCGAGTTCCGTCTTTTTTT-GCCCCTC-CTTCC-AGATGGCGGGGCACTTTTTTAAATGCCAC-------CAAACACCAACGATGACGACGATGTC------------------CCCCGAACACGTCTTCGTGATTCTCA--CCCTAATGAAGCAAACCGCTGAC-TGGCCATGATCGCAGTCAGCCCTGGTGACCTATGTTACCGCCGGCTACCCGACCGCCGCCGAGACCCCCGGCATTCTCCTGGCCATGGAGAAGGGCGGAGCTGGTGAGTCT-TCTCGACGAC-----CGCTTGTTCGAAGCATCCCAG------GGCTAACAT---GATC-----AGATATTCTCGAGCTCGGCGCCCCGTTCACCGACCCTATCGCCGACGGCCCTACCATTCAGACGTCGAACACCATCGCCCTGCAAAATGGCGTTACTATCGAGTCCACCCTCAAGATGGTCAAGGACGCGAGGAGTCAGGGCCTCAAGGCTCCGGTCCTGCTGATGGGATACTACAACCCGCTTCTCAGCTACGGTGAGGAGAGGCTCCTGAACGACTGCGCCGATTCTGGCGTCAACGGCTTCATCGTCGTCGACCTGCCCCCGG----------------------------------------------------------------------------------------------------------------------------------------------------------------------------------------------------------------------------------------------------------------------------------------------------------------------------------------------------------------------------------------------------------------------------------------------------------------------------------------------------------------------------------------------------------------------------------------------------------------------------------------------------------------------------------------------------------------------------------------------------------------------------------------------------------------------------------------------------------------------------
>Verticillium_zaregamsianum_PD731_JN188065
AGAACAGGGTGAGTCGAGTTCCGTCTTTTTTT-GCCCCTC-CTTCC-AGATGGCGGGGCACTTTTTTAAATGCCAC-------CAAACACCAACGATGACGACGATGAC------------------CCCCGAACACGTCTTCGTGATTCTCA--CCCTAATGAAGCAAACCGCTGAC-TGGCCATGATCGCAGTCAGCCCTGGTGACCTATGTTACCGCCGGCTACCCGACCGCCGCCGAGACCCCCGGCATTCTCCTGGCCATGGAGAAGGGCGGAGCTGGTGAGTCT-TCTCGACGAC-----CGCTTGTTCGAAGCATCCCAG------GGCTAACAT---GATC-----AGATATTCTCGAGCTCGGCGCCCCGTTCACCGACCCTATCGCCGACGGCCCTACCATTCAGACGTCGAACACCATCGCCCTGCAAAATGGCGTTACTATCGAGTCCACCCTCAAGATGGTCAAGGACGCGAGGAGTCAGGGCCTCAAGGCTCCGGTCCTGCTGATGGGATACTACAACCCGCTTCTCAGCTACGGTGAGGAGAGGCTCCTGAACGACTGCGCCGATTCTGGCGTCAACGGCTTCATCGTCGTCGACCTGCCCCCGG----------------------------------------------------------------------------------------------------------------------------------------------------------------------------------------------------------------------------------------------------------------------------------------------------------------------------------------------------------------------------------------------------------------------------------------------------------------------------------------------------------------------------------------------------------------------------------------------------------------------------------------------------------------------------------------------------------------------------------------------------------------------------------------------------------------------------------------------------------------------------
>Verticillium_zaregamsianum_PD735_JN188068
AGAACAGGGTGAGTCGAGTTCCGTCTTTTTTT-GCCCCTC-CTTCC-AGATGGCGGGGCACTTTTTTAAATGCCAC-------CAAACACCAACGATGACGACGACGAC------------------CCCCGAACACGTCTTCGTGATTCTCA--CCCTAATGAAGCAAACCGCTGAC-TGGCCATGATCGCAGTCAGCCCTGGTGACCTATGTTACCGCCGGCTACCCGACCGCCGCCGAGACCCCCGGCATTCTCCTGGCCATGGAGAAGGGCGGAGCTGGTGAGTCT-TCTCGACGAC-----CGCTTGTTCGAAGCATCCCAG------GGCTAACAT---GATC-----AGATATTCTCGAGCTCGGCGCCCCGTTCACCGACCCTATCGCCGACGGCCCTACCATTCAGACGTCGAACACCATCGCCCTGCAAAATGGCGTTACTATCGAGTCCACCCTCAAGATGGTCAAGGACGCGAGGAGTCAGGGCCTCAAGGCTCCGGTCCTGCTGATGGGATACTACAACCCGCTTCTCAGCTACGGCGAGGAGAGGCTCCTGAACGACTGCGCCGATTCTGGCGTCAACGGCTTCATCGTCGTCGACCTGCCCCCGG----------------------------------------------------------------------------------------------------------------------------------------------------------------------------------------------------------------------------------------------------------------------------------------------------------------------------------------------------------------------------------------------------------------------------------------------------------------------------------------------------------------------------------------------------------------------------------------------------------------------------------------------------------------------------------------------------------------------------------------------------------------------------------------------------------------------------------------------------------------------------
>Verticillium_zaregamsianum_PD739_JN188072
AGAACAGGGTGAGTCGAGTTCCGTCTTTTTTT-GCCCCTC-CTTCC-AGATGGCGGGGCACTTTTTTAA-TGCCAC-------CAAACACCGACGATGACGACGACGAC------------------CCCCGAACACGTCTTCGTGATTCTCG--CCCTAATGAAGCAAACCGCTGAC-TGGCCATGATTGCAGTCAGCCCTGGTGACCTATGTTACCGCCGGCTACCCGACCGCCGCCGAGACCCCCGGCATTCTCCTGGCCATGGAGAAGGGCGGAGCTGGTGAGTCT-TCTCGACGAC-----CGCTTGTTCGAAGCATCCCAG------TGCTAACAT---GATC-----AGATATTCTCGAGCTCGGCGCCCCGTTCACCGACCCTATCGCCGACGGCCCTACCATTCAGACGTCGAACACCATCGCCCTCCAAAATGGCGTTACTATCGAGTCCACCCTCAAGATGGTCAAGGACGCGAGGAGTCAGGGCCTCAAGGCTCCGGTCCTGCTGATGGGATACTACAACCCGCTTCTCAGCTACGGCGAGGAGAGGCTCCTGAATGACTGCGCCGATTCTGGCGTCAACGGCTTCATCGTCGTCGACCTGCCCCCGG----------------------------------------------------------------------------------------------------------------------------------------------------------------------------------------------------------------------------------------------------------------------------------------------------------------------------------------------------------------------------------------------------------------------------------------------------------------------------------------------------------------------------------------------------------------------------------------------------------------------------------------------------------------------------------------------------------------------------------------------------------------------------------------------------------------------------------------------------------------------------
>Verticillium_isaacii_PD341_JN188025
AGAACAGGGTAAGTCGAGTTCCGTCTTTTTTT-GCCCCTC-CTTCC-AGATGGCGGGGCACTTTTTCCA-TGCCAC-------CAAACACCAATGATGACGACAACGAC------------------CCTCAAACATGTCTTCATGATTCTCA--CCCCAATGAAACAAATCGCTGAC-TGGCCGTGATCGCAGTCAGCTCTGGTGACCTATGTTACCGCCGGCTACCCGACCGCCGCCGAGACCCCCGGCATTCTCCTGGCCATGGAGAAGGGCGGAGCTGGTGAGTCT-TCTCGACGACTC-CTCCCTCGTTCGCAAGATCCCAG------GGCTAACAT---GATC-----AGATATTCTCGAGCTCGGCGCCCCGTTCACCGACCCGATCGCCGACGGCCCTACCATTCAGACCTCGAACACCGTCGCCCTGCAAAATGGTGTTACCATCGAGTCCACCCTCAAGATGGTCAAGGACGCGAGGAGTCAGGGCCTCAAGGCTCCGGTCCTGCTGATGGGATACTACAACCCGCTTCTCAGCTACGGCGAGGAGAGGCTCCTGAACGACTGCGCCGATTCTGGCGTCAACGGCTTCATCGTCGTCGACCTGCCCCCGG----------------------------------------------------------------------------------------------------------------------------------------------------------------------------------------------------------------------------------------------------------------------------------------------------------------------------------------------------------------------------------------------------------------------------------------------------------------------------------------------------------------------------------------------------------------------------------------------------------------------------------------------------------------------------------------------------------------------------------------------------------------------------------------------------------------------------------------------------------------------------
>Verticillium_isaacii_PD618_JN188045
AGAACAGGGTAAGTCGAGTTCCGTCTTTTTTT-GCCCCTC-CTTCC-AGATGGCGGGGCACTTTTCCCA-TGCCAC-------CAAACACCAATGATGACGACAACGAC------------------CCTCAAACATGTCTTCATGATTCTCA--CCCCAATGAAACAAATCGCTGAC-TGGCCGTGATCGCAGTCAGCTCTGGTGACCTATGTTACCGCCGGCTACCCGACCGCCGCCGAGACCCCCGGCATTCTCCTGGCCATGGAGAAGGGCGGAGCTGGTGAGTCT-TCTCGACGACTC-CTCCCTCGTTCGCAAGATCCCAG------GGCTAACAT---GATC-----AGATATTCTCGAGCTCGGCGCCCCGTTCACCGACCCGATCGCCGACGGCCCTACCATTCAGACCTCGAACACCGTCGCCCTGCAAAATGGTGTTACCATCGAGTCCACCCTCAAGATGGTCAAGGACGCGAGGAGTCAGGGCCTCAAGGCTCCGGTCCTGCTGATGGGATACTACAACCCGCTTCTCAGCTACGGCGAGGAGAGGCTCCTGAACGACTGCGCCGATTCTGGCGTCAACGGCTTCATCGTCGTCGACCTGCCCCCGG----------------------------------------------------------------------------------------------------------------------------------------------------------------------------------------------------------------------------------------------------------------------------------------------------------------------------------------------------------------------------------------------------------------------------------------------------------------------------------------------------------------------------------------------------------------------------------------------------------------------------------------------------------------------------------------------------------------------------------------------------------------------------------------------------------------------------------------------------------------------------
>Verticillium_isaacii_PD343_JN188026
AGAACAGGGTAAGTCGAGTTCCGTCTTTTTTT-GCCCCTC-CTTCC-AGATGGCGGGGCACTTTTTCCA-TGCCAC-------CAAACACCAATGATGACGACAACGAC------------------CCTCAAACATGTCTTCATGATTCTCA--CCCCAATGAAGCAAATCGCTGAC-TGGCCGTGATCGCAGTCAGCCCTGGTGACCTATGTTACCGCCGGCTACCCGACCGCCGCCGAGACCCCCGGCATTCTCCTGGCCATGGAGAAGGGCGGAGCTGGTAAGTCC-TCTCGACGACTC-CTCCCTCGTTCGCGACATCCCAG------GGCTAATAT---GATC-----AGATATTCTCGAGCTCGGCGCCCCGTTCACCGACCCGATCGCCGACGGCCCTACCATTCAGACCTCGAACACCGTCGCCCTGCAAAATGGTGTTACCATCGAGTCCACCCTCAAGATGGTCAAGGACGCGAGGAGTCAGGGCCTCAAGGCTCCGGTCCTGCTGATGGGATACTACAACCCGCTTCTCAGCTACGGCGAGGAGAGGCTCCTGAACGACTGCGCCGATTCTGGCGTCAACGGCTTCATCGTCGTCGACCTGCCCCCGG----------------------------------------------------------------------------------------------------------------------------------------------------------------------------------------------------------------------------------------------------------------------------------------------------------------------------------------------------------------------------------------------------------------------------------------------------------------------------------------------------------------------------------------------------------------------------------------------------------------------------------------------------------------------------------------------------------------------------------------------------------------------------------------------------------------------------------------------------------------------------
>Verticillium_isaacii_PD752_JN188082
AGAACAGGGTAAGTCGAGTTCCGTCTTTTTTT-GCCCCTC-CTTCC-AGATGGCGGGGCACTTTTTCCA-TGCCAC-------CAAACACCAATGATGACGACAACGAC------------------CCTCAAACATGTCTTCATGATTCTCA--CCCCAATGAAGCAAATCGCTAAC-TGGCCGTGATCGCAGTCAGCCCTGGTGGCCTATGTTACCGCCGGCTACCCGACCGCCGCCGAGACCCCCGGCATTCTCCTGGCCATGGAGAAGGGCGGAGCTGGTAAGTAC-TCTCGACGACTC-CTCCCTCGTTCGCGACATCCCAG------GGCTAATAT---GATC-----AGATATTCTCGAGCTCGGCGCCCCGTTCACCGACCCGATCGCCGACGGCCCTACCATCCAGACCTCGAACACCGTCGCCCTGCAAAATGGTGTTACCATCGAGTCCACCCTCAAGATGGTCAAGGACGCGAGGAGTCAGGGCCTCAAGGCTCCGGTCCTGCTGATGGGATACTACAACCCGCTTCTCAGCTACGGCGAGGAGAGGCTCCTGAACGACTGCGCCGATTCTGGCGTCAACGGCTTCATCGTCGTCGACCTGCCCCCGG----------------------------------------------------------------------------------------------------------------------------------------------------------------------------------------------------------------------------------------------------------------------------------------------------------------------------------------------------------------------------------------------------------------------------------------------------------------------------------------------------------------------------------------------------------------------------------------------------------------------------------------------------------------------------------------------------------------------------------------------------------------------------------------------------------------------------------------------------------------------------
>Verticillium_klebahnii_PD347_JN188027
AGAACAGGGTAAGTCGAGTTCCGTCTTTTTTT-GCCCCTC-CTTCC-AGATGGCGGGGCACTTTTTTCA-TGCCAC-------CAAACACCAATGATGACGACGACGAC------------------CCTCGAACATGTCTTCATGATTCTCA--CCTCAATGAAGCAAATCGCTGAC-TGGCCGTGATCGCAGTCAGCCCTGGTGACCTATGTTACCGCCGGCTACCCGACCGCCGCCGAGACCCCCGGCATTCTCCTGGCCATGGAGAAGGGCGGAGCTGGTGAGTCC-TCTCGACGACTC-CTCCCTCGTTCGCAACATCCCAG------GGCTAACAT---GATC-----AGATATTCTCGAGCTCGGCGCCCCGTTCACCGACCCCATCGCCGACGGCCCTACCATTCAGACCTCGAACACCGTCGCCCTGCAAAATGGTGTTACCATCGAGTCCACCCTCAAGATGGTCAAGGACGCGAGGAGTCAGGGCCTCAAGGCTCCGGTCCTGCTGATGGGATACTACAACCCGCTTCTCAGCTACGGCGAGGAGAGGCTCCTGAACGACTGCGCCGATTCTGGCGTCAACGGCTTCATCGTCGTCGACCTGCCCCCGG----------------------------------------------------------------------------------------------------------------------------------------------------------------------------------------------------------------------------------------------------------------------------------------------------------------------------------------------------------------------------------------------------------------------------------------------------------------------------------------------------------------------------------------------------------------------------------------------------------------------------------------------------------------------------------------------------------------------------------------------------------------------------------------------------------------------------------------------------------------------------
>Verticillium_klebahnii_PD407_JN188030
AGAACAGGGTAAGTCGAGTTCCGTCTTTTTTT-GCCCCTC-CTTCC-AGATGGCGGGGCACTTTTTTCA-TGCCAC-------CAAACACCAATGATGACGACGACGAC------------------CCTCGAACATGTCTTCATGATTCTCA--CCTCAATGAAGCAAATCGCTGAC-TGGCCGTGATCGCAGTCAGCCCTGGTGACCTATGTTACCGCCGGCTACCCGACCGCCGCCGAGACCCCTGGCATTCTCCTGGCCATGGAGAAGGGCGGAGCTGGTGAGTCC-TCTCAACGACTC-CTCCCTCGTTCGCAACATCCCAG------GGCTAACAT---GATC-----AGATATTCTCGAGCTCGGCGCCCCGTTCACCGACCCCATCGCCGACGGCCCTACCATTCAGACCTCGAACACCGTCGCCCTGCAAAATGGTGTTACCATCGAGTCCACCCTCAAGATGGTCAAGGACGCGAGGAGTCAGGGCCTCAAGGCTCCGGTCCTGCTGATGGGATACTACAACCCGCTTCTCAGCTACGGCGAGGAGAGGCTCCTGAACGACTGCGCCGATTCTGGCGTCAACGGCTTCATCGTCGTCGACCTGCCCCCGG----------------------------------------------------------------------------------------------------------------------------------------------------------------------------------------------------------------------------------------------------------------------------------------------------------------------------------------------------------------------------------------------------------------------------------------------------------------------------------------------------------------------------------------------------------------------------------------------------------------------------------------------------------------------------------------------------------------------------------------------------------------------------------------------------------------------------------------------------------------------------
>Verticillium_tricorpus_PD593_JN188036
AGAACAGGGTGAGTCGAGTTCCGTCTTTTTTTTGCCCCTC-CTTCC-AGATGGCGGGGCACTTTTGTAAATGCCACAGAGCACCAAGCATCAACGATGACGACGACGACGACGACGACGACGACGGCTCCCGAACACGTCTTCATGATTCTCA--CCACGATAAAGCAAACCGCTGAC-TGGTCGTGATCGCAGTCAGCCCTGGTGACCTATGTTACCGCCGGCTACCCGACCGCCGCCGAGACCCCCGGCATTCTCCTGGCCATGGAGAAGGGCGGAGCTGGTGAGTCCCTCTCGACGAC-----CCCTCGTTTGCCGCATCCCAG------GGCTAACTT---GATC-----AGATATTCTCGAGCTCGGTGCCCCGTTCACCGACCCCATCGCCGACGGCCCTACCATTCAGACCTCGAACACCGTCGCCCTGCAAAATGGCGTTACTATCGAGTCCACCCTCAAGATGGTCAAGGACGCGAGGAGTCAGGGCCTCAAGGCCCCGGTCCTGCTGATGGGATACTACAACCCGCTTCTCAGCTACGGCGAGGAGAGGCTCCTGAACGACTGCGCCGATTCTGGCGTCAACGGCTTCATCGTCGTCGATCTGCCCCCGG----------------------------------------------------------------------------------------------------------------------------------------------------------------------------------------------------------------------------------------------------------------------------------------------------------------------------------------------------------------------------------------------------------------------------------------------------------------------------------------------------------------------------------------------------------------------------------------------------------------------------------------------------------------------------------------------------------------------------------------------------------------------------------------------------------------------------------------------------------------------------
>Gibellulopsis_nigrescens_PD595_JN188038
-------------------------------------------------AGAACAGGGTACGTTCTCTCCCTTGGCTTCTGCCCCTCCTTTGCACATGGCG--GGGCAC------------------TCCAAGGCCTCCCTAGGCGCCCTTGA--TCTATTCGCACGAACTGACACGC-T-TCTCCCAT-ACAGGCTGCGCTCGTCACTTACGTGACCGCCGGTTACCCTACTCCCGAGGAAACCCCCGACATCCTCCTCGCTCTCGAGAAGGGTGGCGCTGGTAAGCCT-TCATCGCCCCGCTACTCCCAGAAAGTGGCCTTCAAGAGAAGCTGCTAATATCCTGGCCC--CCAGACGTCATCGAGCTCGGTGCCCCCTTCACTGATCCCATTGCCGACGGTCCGACTATCCAGACCTCCAACACAATTGCTCTCAAGAATGGCGTCACCATTGAGTCCACTCTGCGGATGGTTAAGGACGCCCGCGAGCGCGGCCTCAAGGCCCCCGTCATGCTCATGGGCTACTACAACCCCCTTCTCAGCTACGGCGAGGAGCGTCTTCTGAACGACTGCAAGGACTCGGGCCTCAATGGCTTCATCGTCGTCGACCTCCCTCCCG----------------------------------------------------------------------------------------------------------------------------------------------------------------------------------------------------------------------------------------------------------------------------------------------------------------------------------------------------------------------------------------------------------------------------------------------------------------------------------------------------------------------------------------------------------------------------------------------------------------------------------------------------------------------------------------------------------------------------------------------------------------------------------------------------------------------------------------------------------------------------
>NoF
---------------------------------------------------------------------------------------------------------------------------------CCTCGAAAAATCCACCAGCTCTA----------------------------------------------------------------------------------------------------------------------------------------------------------------------------------------------------------------------------------------------------------------------------------------------------------------------------------------------------------------------------------------------------------------------------------------------------------------------------------------------------------------------------------------------------------------------------------------------------------------------------------------------------------------------------------------------------------------------------------------------------------------------------------------------------------------------------------------------------------------------------------------------------------------------------------------------------------------------------------------------------------------------------------------------------------------------------------------------------------------------------------------------------------------------------------------------------------------------------------------------------------------------------------------------------------------------------------------------------------------
>NuF
--------------------------------------------------------------------------------------------------------------------------------------------------------------------------------------------------------------------------------------------------------------------------------------------------------------GGTCCCCCTCGTTCATGCAATC------------------------------------------------------------------------------------------------------------------------------------------------------------------------------------------------------------------------------------------------------------------------------------------------------------------------------------------------------------------------------------------------------------------------------------------------------------------------------------------------------------------------------------------------------------------------------------------------------------------------------------------------------------------------------------------------------------------------------------------------------------------------------------------------------------------------------------------------------------------------------------------------------------------------------------------------------------------------------------------------------------------------------------------------------------------------------------------------------------------------------------------------------------------------------------
